# Supplementary material for: Metagenomic Insights Into the Effects of Rare-Earth Elements Supplementation on Rumen Digestibility and Meat Quality of Beef Cattle
Source: Front Microbiol. 2020 Sep 29;11:1933. doi: 10.3389/fmicb.2020.01933 (PMC7550762; doi:10.3389/fmicb.2020.01933)
Supplement: Supplementary file 1 [file Table_1.XLSX]

## Sheet: ALL_OTU_count_add_taxonomy
Otu_num	phylum	class	order	family	genus	CON1	CON2	CON3	REE1	REE2	REE3	Total
Otu0	Firmicutes	Negativicutes	Selenomonadales	Acidaminococcaceae	Succiniclasticum	7937	8973	7191	6581	3588	8296	42566
Otu1	Bacteroidetes	Bacteroidia	Bacteroidales	Porphyromonadaceae	unclassified	399	491	2067	7941	5744	1395	18037
Otu2	Bacteroidetes	Bacteroidia	Bacteroidales	Prevotellaceae	Prevotella	432	338	1225	1474	550	1306	5325
Otu3	Actinobacteria	Actinobacteria	Bifidobacteriales	Bifidobacteriaceae	Bifidobacterium	224	99	4042	514	13	1144	6036
Otu4	Firmicutes	Clostridia	Clostridiales	Lachnospiraceae	Pseudobutyrivibrio	610	821	706	206	613	1025	3981
Otu5	Bacteroidetes	Bacteroidia	Bacteroidales	Porphyromonadaceae	Barnesiella	1382	929	3774	1326	1388	1437	10236
Otu6	Bacteroidetes	Bacteroidia	Bacteroidales	Prevotellaceae	Prevotella	5753	3528	1386	376	1484	3722	16249
Otu7	Bacteroidetes	Bacteroidia	Bacteroidales	Prevotellaceae	Paraprevotella	1138	441	1100	3405	254	573	6911
Otu8	Bacteroidetes	Bacteroidia	Bacteroidales	Porphyromonadaceae	Tannerella	467	869	1340	362	363	239	3640
Otu9	Bacteroidetes	Bacteroidia	Bacteroidales	Prevotellaceae	Prevotella	521	1361	3255	3886	1828	1	10852
Otu10	Bacteroidetes	Bacteroidia	Bacteroidales	Porphyromonadaceae	Tannerella	1401	717	116	1	146	2690	5071
Otu11	Firmicutes	Clostridia	Clostridiales	Ruminococcaceae	Saccharofermentans	566	638	363	759	743	254	3323
Otu12	Bacteroidetes	Bacteroidia	Bacteroidales	Porphyromonadaceae	unclassified	726	141	16	0	2134	526	3543
Otu13	Bacteroidetes	Bacteroidia	Bacteroidales	Prevotellaceae	Prevotella	1637	1065	1970	1171	1456	812	8111
Otu14	Bacteroidetes	Bacteroidia	Bacteroidales	Prevotellaceae	Paraprevotella	732	371	510	874	646	243	3376
Otu15	Bacteroidetes	Bacteroidia	Bacteroidales	Prevotellaceae	Prevotella	946	1893	895	1145	1355	572	6806
Otu16	Firmicutes	Negativicutes	Selenomonadales	Veillonellaceae	Selenomonas	342	534	1011	455	274	1179	3795
Otu17	Bacteroidetes	Bacteroidia	Bacteroidales	Porphyromonadaceae	Barnesiella	208	345	31	2847	116	247	3794
Otu18	Firmicutes	Negativicutes	Selenomonadales	Acidaminococcaceae	Succiniclasticum	279	748	1134	1940	623	2532	7256
Otu19	Firmicutes	Clostridia	Clostridiales	Ruminococcaceae	Sporobacter	1190	2659	36	1028	721	1906	7540
Otu20	Tenericutes	Mollicutes	Mycoplasmatales	Mycoplasmataceae	Mycoplasma	518	1174	2204	2718	80	1057	7751
Otu21	Bacteroidetes	Bacteroidia	Bacteroidales	Prevotellaceae	Prevotella	329	287	495	787	253	261	2412
Otu22	Bacteroidetes	Bacteroidia	Bacteroidales	Prevotellaceae	Prevotella	598	1167	2283	1258	197	469	5972
Otu23	Bacteroidetes	Bacteroidia	Bacteroidales	Prevotellaceae	Prevotella	646	2317	332	72	497	1274	5138
Otu24	Firmicutes	Negativicutes	Selenomonadales	Veillonellaceae	Schwartzia	631	1443	1674	1086	950	1574	7358
Otu25	Bacteroidetes	Bacteroidia	Bacteroidales	Prevotellaceae	Prevotella	157	634	125	1384	588	0	2888
Otu26	Firmicutes	Clostridia	Clostridiales	Ruminococcaceae	Oscillibacter	2209	1293	3205	3021	901	3049	13678
Otu27	Bacteroidetes	Bacteroidia	Bacteroidales	Prevotellaceae	Prevotella	649	1038	108	233	379	304	2711
Otu28	Bacteroidetes	Bacteroidia	Bacteroidales	Prevotellaceae	Paraprevotella	389	822	696	781	502	861	4051
Otu29	Bacteroidetes	Bacteroidia	Bacteroidales	Prevotellaceae	Prevotella	2658	9	0	1	38	184	2890
Otu30	Bacteroidetes	Bacteroidia	Bacteroidales	Porphyromonadaceae	unclassified	1905	1011	69	1	10	401	3397
Otu31	Bacteroidetes	Bacteroidia	Bacteroidales	unclassified	unclassified	420	200	117	644	278	208	1867
Otu32	Firmicutes	Negativicutes	Selenomonadales	Veillonellaceae	Anaerovibrio	1029	1579	2174	1380	851	1940	8953
Otu33	Bacteroidetes	Flavobacteriia	Flavobacteriales	Flavobacteriaceae	unclassified	189	514	324	919	572	334	2852
Otu34	Bacteroidetes	Bacteroidia	Bacteroidales	Porphyromonadaceae	unclassified	438	43	178	975	123	32	1789
Otu35	Bacteroidetes	Sphingobacteriia	Sphingobacteriales	unclassified	unclassified	380	1034	47	29	985	12	2487
Otu36	Bacteroidetes	Bacteroidia	Bacteroidales	Marinilabiliaceae	unclassified	35	2163	21	942	847	5	4013
Otu37	Firmicutes	Clostridia	Clostridiales	Ruminococcaceae	Anaerofilum	372	165	46	606	399	221	1809
Otu38	Firmicutes	Clostridia	Clostridiales	Lachnospiraceae	Butyrivibrio	111	324	453	405	118	656	2067
Otu39	Bacteroidetes	Flavobacteriia	Flavobacteriales	Flavobacteriaceae	Ornithobacterium	1601	473	331	433	927	95	3860
Otu40	Firmicutes	Clostridia	Clostridiales	Lachnospiraceae	Pseudobutyrivibrio	490	264	1633	424	126	584	3521
Otu41	Bacteroidetes	Bacteroidia	Bacteroidales	Prevotellaceae	Prevotella	1390	1704	394	370	857	531	5246
Otu42	Bacteroidetes	Bacteroidia	Bacteroidales	Prevotellaceae	Prevotella	873	415	239	1311	629	513	3980
Otu43	Bacteroidetes	Bacteroidia	Bacteroidales	Prevotellaceae	Prevotella	457	532	1627	1097	440	1534	5687
Otu44	Bacteroidetes	Bacteroidia	Bacteroidales	Prevotellaceae	Prevotella	9	11	1245	3	48	4	1320
Otu45	Firmicutes	Clostridia	Clostridiales	Clostridiales_Incertae Sedis XI	Dethiosulfatibacter	1316	2097	1486	2286	1589	1809	10583
Otu46	Bacteroidetes	Bacteroidia	Bacteroidales	Prevotellaceae	Prevotella	8	73	39	1235	567	1352	3274
Otu47	Bacteroidetes	Sphingobacteriia	Sphingobacteriales	Sphingobacteriaceae	unclassified	4	40	0	127	1344	1	1516
Otu48	Firmicutes	Clostridia	Clostridiales	Ruminococcaceae	unclassified	131	171	679	1156	235	1203	3575
Otu49	Bacteroidetes	Bacteroidia	Bacteroidales	Porphyromonadaceae	Coprobacter	430	46	708	360	1	5	1550
Otu50	Bacteroidetes	Bacteroidia	Bacteroidales	Prevotellaceae	Prevotella	348	309	449	907	525	1209	3747
Otu51	Bacteroidetes	Bacteroidia	Bacteroidales	Marinilabiliaceae	unclassified	367	1222	156	749	551	314	3359
Otu52	Firmicutes	Clostridia	Clostridiales	Lachnospiraceae	unclassified	337	640	576	1213	208	441	3415
Otu53	Firmicutes	Negativicutes	Selenomonadales	Veillonellaceae	Selenomonas	132	211	468	157	54	565	1587
Otu54	Bacteroidetes	Bacteroidia	Bacteroidales	Marinilabiliaceae	unclassified	198	24	229	175	306	227	1159
Otu55	Verrucomicrobia	Subdivision5	NA	NA	Subdivision5_genera_incertae_sedis	99	565	246	409	111	157	1587
Otu56	Firmicutes	Clostridia	Clostridiales	Ruminococcaceae	unclassified	153	96	1125	421	173	140	2108
Otu57	Bacteroidetes	Bacteroidia	Bacteroidales	Prevotellaceae	Paraprevotella	0	1039	54	0	7	193	1293
Otu58	Bacteroidetes	Bacteroidia	Bacteroidales	unclassified	unclassified	126	145	847	353	489	256	2216
Otu59	Bacteroidetes	Bacteroidia	Bacteroidales	Porphyromonadaceae	unclassified	243	3	0	9	1002	2	1259
Otu60	Bacteroidetes	Bacteroidia	Bacteroidales	Porphyromonadaceae	Barnesiella	482	34	410	28	292	151	1397
Otu61	Bacteroidetes	Bacteroidia	Bacteroidales	Prevotellaceae	Prevotella	949	390	965	635	628	126	3693
Otu62	Firmicutes	Clostridia	Clostridiales	Ruminococcaceae	Anaerobacterium	917	83	1	15	96	1	1113
Otu63	Bacteroidetes	Bacteroidia	Bacteroidales	Prevotellaceae	Prevotella	132	751	0	0	0	13	896
Otu64	Bacteroidetes	Bacteroidia	Bacteroidales	Porphyromonadaceae	unclassified	860	755	222	0	329	0	2166
Otu65	Bacteroidetes	Bacteroidia	Bacteroidales	Prevotellaceae	Prevotella	504	338	402	104	465	346	2159
Otu66	Bacteroidetes	Bacteroidia	Bacteroidales	Prevotellaceae	Paraprevotella	10	62	156	873	98	127	1326
Otu67	Bacteroidetes	Bacteroidia	Bacteroidales	Prevotellaceae	Prevotella	30	96	185	581	182	879	1953
Otu68	Verrucomicrobia	Subdivision5	NA	NA	Subdivision5_genera_incertae_sedis	131	180	179	299	49	210	1048
Otu69	Bacteroidetes	Bacteroidia	Bacteroidales	Prevotellaceae	Prevotella	622	234	141	173	805	182	2157
Otu70	Bacteroidetes	Bacteroidia	Bacteroidales	Prevotellaceae	Prevotella	3	758	4	6	523	3	1297
Otu71	Bacteroidetes	Bacteroidia	Bacteroidales	Prevotellaceae	Prevotella	443	56	23	42	162	51	777
Otu72	Bacteroidetes	Bacteroidia	Bacteroidales	Porphyromonadaceae	Falsiporphyromonas	1354	119	19	51	20	139	1702
Otu73	Bacteroidetes	Bacteroidia	Bacteroidales	Porphyromonadaceae	unclassified	394	144	778	517	371	4	2208
Otu74	Bacteroidetes	Bacteroidia	Bacteroidales	Prevotellaceae	Prevotella	8	5	27	820	49	15	924
Otu75	Bacteroidetes	Bacteroidia	Bacteroidales	Prevotellaceae	Prevotella	6	741	100	0	35	16	898
Otu76	Bacteroidetes	Bacteroidia	Bacteroidales	Porphyromonadaceae	Tannerella	0	207	0	741	260	595	1803
Otu77	Firmicutes	Erysipelotrichia	Erysipelotrichales	Erysipelotrichaceae	Bulleidia	218	51	435	425	24	228	1381
Otu78	Bacteroidetes	Bacteroidia	Bacteroidales	Porphyromonadaceae	Barnesiella	245	162	295	20	183	492	1397
Otu79	Bacteroidetes	Bacteroidia	Bacteroidales	unclassified	unclassified	742	86	0	0	0	33	861
Otu80	Bacteroidetes	Bacteroidia	Bacteroidales	Porphyromonadaceae	Barnesiella	197	502	10	4	902	566	2181
Otu81	Bacteroidetes	Bacteroidia	Bacteroidales	Porphyromonadaceae	Barnesiella	364	300	216	810	144	373	2207
Otu82	Bacteroidetes	Bacteroidia	Bacteroidales	Bacteroidales_incertae_sedis	Phocaeicola	760	330	341	551	497	671	3150
Otu83	Bacteroidetes	Flavobacteriia	Flavobacteriales	Flavobacteriaceae	unclassified	203	585	176	59	152	730	1905
Otu84	Firmicutes	Negativicutes	Selenomonadales	Veillonellaceae	Schwartzia	483	729	650	480	396	411	3149
Otu85	Bacteroidetes	Bacteroidia	Bacteroidales	Prevotellaceae	Prevotella	70	242	9	1	275	87	684
Otu86	Bacteroidetes	Bacteroidia	Bacteroidales	Prevotellaceae	Prevotella	1073	7	12	13	4	11	1120
Otu87	Bacteroidetes	Bacteroidia	Bacteroidales	Porphyromonadaceae	Tannerella	3	621	681	11	154	478	1948
Otu88	Bacteroidetes	Sphingobacteriia	Sphingobacteriales	Sphingobacteriaceae	Pseudosphingobacterium	40	260	26	1	41	680	1048
Otu89	Bacteroidetes	Bacteroidia	Bacteroidales	Prevotellaceae	Paraprevotella	6	65	79	558	68	112	888
Otu90	Bacteroidetes	Bacteroidia	Bacteroidales	Prevotellaceae	Prevotella	237	21	678	597	256	86	1875
Otu91	Bacteroidetes	Bacteroidia	Bacteroidales	Porphyromonadaceae	Coprobacter	10	5	8	662	66	0	751
Otu92	Bacteroidetes	Bacteroidia	Bacteroidales	Prevotellaceae	Prevotella	304	827	47	140	77	94	1489
Otu93	Bacteroidetes	Bacteroidia	Bacteroidales	Prevotellaceae	Prevotella	665	21	2	98	5	7	798
Otu94	Bacteroidetes	Bacteroidia	Bacteroidales	Porphyromonadaceae	Tannerella	381	105	142	0	8	1	637
Otu95	Firmicutes	Clostridia	Clostridiales	unclassified	unclassified	356	246	4	11	788	69	1474
Otu96	Firmicutes	Negativicutes	Selenomonadales	Veillonellaceae	Anaerovibrio	149	322	278	40	59	655	1503
Otu97	Bacteroidetes	Bacteroidia	Bacteroidales	Porphyromonadaceae	Falsiporphyromonas	24	142	72	628	55	48	969
Otu98	Planctomycetes	Planctomycetia	Planctomycetales	Planctomycetaceae	Thermogutta	90	150	305	659	49	73	1326
Otu99	Bacteroidetes	Bacteroidia	Bacteroidales	Prevotellaceae	Paraprevotella	111	20	97	641	60	0	929
Otu100	Bacteroidetes	Bacteroidia	Bacteroidales	Prevotellaceae	Prevotella	644	291	15	33	40	0	1023
Otu101	Bacteroidetes	Bacteroidia	Bacteroidales	Porphyromonadaceae	Coprobacter	99	32	0	1636	127	6	1900
Otu102	Firmicutes	Clostridia	Clostridiales	Lachnospiraceae	Stomatobaculum	293	128	523	603	385	286	2218
Otu103	Bacteroidetes	Bacteroidia	Bacteroidales	Porphyromonadaceae	unclassified	7	3	3	585	6	0	604
Otu104	Bacteroidetes	Bacteroidia	Bacteroidales	Porphyromonadaceae	Acetobacteroides	145	19	129	589	95	39	1016
Otu105	Firmicutes	Clostridia	Clostridiales	Ruminococcaceae	Saccharofermentans	69	110	12	267	78	29	565
Otu106	Bacteroidetes	Bacteroidia	Bacteroidales	Prevotellaceae	Prevotella	46	92	0	40	5	776	959
Otu107	Bacteroidetes	Bacteroidia	Bacteroidales	Prevotellaceae	Prevotella	6	576	0	0	4	460	1046
Otu108	Firmicutes	Clostridia	Clostridiales	Lachnospiraceae	Butyrivibrio	150	93	315	513	162	570	1803
Otu109	Firmicutes	Clostridia	Clostridiales	Christensenellaceae	Christensenella	432	107	51	273	219	566	1648
Otu110	Bacteroidetes	Bacteroidia	Bacteroidales	Prevotellaceae	Prevotella	646	1648	117	101	78	272	2862
Otu111	Bacteroidetes	Bacteroidia	Bacteroidales	Porphyromonadaceae	Tannerella	6	2	548	2	0	14	572
Otu112	Proteobacteria	Gammaproteobacteria	unclassified	unclassified	unclassified	473	110	543	75	557	335	2093
Otu113	Firmicutes	Clostridia	Clostridiales	Ruminococcaceae	Sporobacter	652	0	0	0	0	0	652
Otu114	Bacteroidetes	Bacteroidia	Bacteroidales	Prevotellaceae	Prevotella	36	158	0	41	528	0	763
Otu115	Bacteroidetes	Bacteroidia	Bacteroidales	Porphyromonadaceae	unclassified	67	177	485	393	166	4	1292
Otu116	Firmicutes	Clostridia	Clostridiales	Ruminococcaceae	Ruminococcus	267	524	12	232	216	49	1300
Otu117	Planctomycetes	Planctomycetia	Planctomycetales	Planctomycetaceae	unclassified	268	101	297	183	170	221	1240
Otu118	Firmicutes	Clostridia	Clostridiales	Ruminococcaceae	unclassified	16	32	577	49	7	26	707
Otu119	Bacteroidetes	Bacteroidia	Bacteroidales	Prevotellaceae	Prevotella	154	522	86	74	141	51	1028
Otu120	Firmicutes	Clostridia	Clostridiales	Ruminococcaceae	Pseudoflavonifractor	162	218	22	75	139	28	644
Otu121	Bacteroidetes	Bacteroidia	Bacteroidales	Prevotellaceae	Prevotella	324	274	32	49	129	249	1057
Otu122	Bacteroidetes	Bacteroidia	Bacteroidales	Porphyromonadaceae	Barnesiella	124	0	613	0	0	0	737
Otu123	Firmicutes	Clostridia	Clostridiales	Clostridiales_Incertae Sedis XI	Dethiosulfatibacter	520	290	48	500	493	65	1916
Otu124	Firmicutes	Clostridia	Clostridiales	Ruminococcaceae	Flavonifractor	1	0	2	2	484	1	490
Otu125	Bacteroidetes	Bacteroidia	Bacteroidales	Prevotellaceae	Prevotella	334	158	1	22	19	37	571
Otu126	Proteobacteria	Gammaproteobacteria	unclassified	unclassified	unclassified	5	525	37	35	61	380	1043
Otu127	Bacteroidetes	Bacteroidia	Bacteroidales	Prevotellaceae	Prevotella	177	67	103	98	157	480	1082
Otu128	Bacteroidetes	Bacteroidia	Bacteroidales	Marinilabiliaceae	unclassified	131	93	10	27	1	231	493
Otu129	Firmicutes	Clostridia	Clostridiales	Ruminococcaceae	Intestinimonas	176	108	65	726	28	325	1428
Otu130	Bacteroidetes	Bacteroidia	Bacteroidales	unclassified	unclassified	228	173	516	3	169	37	1126
Otu131	Bacteroidetes	Bacteroidia	Bacteroidales	Porphyromonadaceae	Tannerella	420	417	13	0	599	137	1586
Otu132	Synergistetes	Synergistia	Synergistales	Synergistaceae	Fretibacterium	180	204	211	35	143	573	1346
Otu133	Firmicutes	Clostridia	Clostridiales	Ruminococcaceae	Ruminococcus	196	481	0	9	158	12	856
Otu134	Bacteroidetes	Bacteroidia	Bacteroidales	Prevotellaceae	Prevotella	623	1549	30	87	132	337	2758
Otu135	Planctomycetes	Planctomycetia	Planctomycetales	Planctomycetaceae	unclassified	16	51	152	121	55	84	479
Otu136	Proteobacteria	Deltaproteobacteria	Desulfovibrionales	Desulfovibrionaceae	Bilophila	205	117	451	473	53	219	1518
Otu137	Firmicutes	Clostridia	Clostridiales	Lachnospiraceae	Coprococcus	210	253	252	309	235	230	1489
Otu138	Firmicutes	Clostridia	Clostridiales	Lachnospiraceae	Lachnospiracea_incertae_sedis	223	241	31	120	87	78	780
Otu139	Bacteroidetes	Bacteroidia	Bacteroidales	Porphyromonadaceae	Tannerella	228	212	40	70	23	490	1063
Otu140	Bacteroidetes	Bacteroidia	Bacteroidales	Prolixibacteraceae	unclassified	95	58	33	445	61	2	694
Otu141	Firmicutes	Clostridia	Clostridiales	Ruminococcaceae	Clostridium IV	183	71	1	0	442	1	698
Otu142	Bacteroidetes	Bacteroidia	Bacteroidales	Prevotellaceae	Prevotella	9	4	1	0	2	438	454
Otu143	Firmicutes	Clostridia	Clostridiales	Lachnospiraceae	Lachnospiracea_incertae_sedis	387	357	433	594	203	459	2433
Otu144	Bacteroidetes	Bacteroidia	Bacteroidales	Prevotellaceae	Prevotella	175	365	75	39	472	102	1228
Otu145	Bacteroidetes	Bacteroidia	Bacteroidales	Prolixibacteraceae	unclassified	339	80	348	444	199	334	1744
Otu146	Bacteroidetes	Bacteroidia	Bacteroidales	Prevotellaceae	Paraprevotella	369	141	0	20	444	64	1038
Otu147	Firmicutes	Clostridia	Clostridiales	Lachnospiraceae	Moryella	205	101	344	409	80	324	1463
Otu148	Bacteroidetes	Bacteroidia	Bacteroidales	Prevotellaceae	Prevotella	357	435	6	1	71	71	941
Otu149	Bacteroidetes	Sphingobacteriia	Sphingobacteriales	Chitinophagaceae	unclassified	47	187	281	0	126	418	1059
Otu150	Bacteroidetes	Bacteroidia	Bacteroidales	Prevotellaceae	Prevotella	2	393	1	0	0	4	400
Otu151	Bacteroidetes	Bacteroidia	Bacteroidales	unclassified	unclassified	91	101	31	30	147	20	420
Otu152	Bacteroidetes	Bacteroidia	Bacteroidales	Prevotellaceae	Prevotella	390	3	3	6	3	9	414
Otu153	Bacteroidetes	Bacteroidia	Bacteroidales	Prevotellaceae	Prevotella	1	9	385	4	56	6	461
Otu154	Firmicutes	Clostridia	Clostridiales	Ruminococcaceae	Anaerobacterium	46	388	16	45	272	188	955
Otu155	Firmicutes	Clostridia	Clostridiales	Ruminococcaceae	Sporobacter	626	245	39	166	378	0	1454
Otu156	Bacteroidetes	Bacteroidia	Bacteroidales	Prevotellaceae	Prevotella	2	379	1	2	1	1	386
Otu157	Bacteroidetes	Bacteroidia	Bacteroidales	Prevotellaceae	Prevotella	374	31	37	107	51	41	641
Otu158	Bacteroidetes	Bacteroidia	Bacteroidales	Prevotellaceae	Paraprevotella	68	29	122	373	75	66	733
Otu159	Bacteroidetes	Bacteroidia	Bacteroidales	Prevotellaceae	Prevotella	362	0	0	0	3	0	365
Otu160	Bacteroidetes	Bacteroidia	Bacteroidales	Prevotellaceae	Prevotella	145	415	1	367	225	146	1299
Otu161	Firmicutes	Negativicutes	Selenomonadales	Acidaminococcaceae	Succiniclasticum	726	5	1	19	4	375	1130
Otu162	Bacteroidetes	Bacteroidia	Bacteroidales	Prevotellaceae	Prevotella	307	297	69	42	474	164	1353
Otu163	Synergistetes	Synergistia	Synergistales	Synergistaceae	Pyramidobacter	358	211	127	220	499	403	1818
Otu164	Firmicutes	Clostridia	Clostridiales	Lachnospiraceae	Shuttleworthia	359	178	116	137	174	79	1043
Otu165	Firmicutes	Clostridia	Clostridiales	Clostridiales_Incertae Sedis XIII	Anaerovorax	84	59	25	106	48	24	346
Otu166	unclassified	unclassified	unclassified	unclassified	unclassified	93	24	34	434	36	204	825
Otu167	Bacteroidetes	Flavobacteriia	Flavobacteriales	Flavobacteriaceae	unclassified	342	3	41	11	55	136	588
Otu168	Synergistetes	Synergistia	Synergistales	Synergistaceae	Fretibacterium	85	124	163	0	165	106	643
Otu169	Bacteroidetes	Bacteroidia	Bacteroidales	unclassified	unclassified	97	53	12	100	345	30	637
Otu170	Bacteroidetes	Bacteroidia	Bacteroidales	Prevotellaceae	Prevotella	23	26	4	3	334	4	394
Otu171	Bacteroidetes	Bacteroidia	Bacteroidales	Prevotellaceae	Prevotella	451	263	279	219	274	338	1824
Otu172	Bacteroidetes	Bacteroidia	Bacteroidales	Prevotellaceae	Prevotella	4	326	0	4	2	2	338
Otu173	Bacteroidetes	Bacteroidia	Bacteroidales	Prevotellaceae	Paraprevotella	68	332	60	58	40	21	579
Otu174	Bacteroidetes	Bacteroidia	Bacteroidales	Prevotellaceae	Prevotella	77	210	9	42	339	31	708
Otu175	Bacteroidetes	Bacteroidia	Bacteroidales	Prevotellaceae	Paraprevotella	65	322	45	326	39	38	835
Otu176	Firmicutes	Clostridia	Clostridiales	Lachnospiraceae	Butyrivibrio	463	649	305	312	415	273	2417
Otu177	Bacteroidetes	Bacteroidia	Bacteroidales	Prevotellaceae	Prevotella	35	319	321	16	63	123	877
Otu178	Firmicutes	Negativicutes	Selenomonadales	Veillonellaceae	Selenomonas	29	18	131	76	50	320	624
Otu179	Bacteroidetes	Bacteroidia	Bacteroidales	Marinilabiliaceae	unclassified	10	8	325	65	10	6	424
Otu180	Bacteroidetes	Bacteroidia	Bacteroidales	Bacteroidaceae	Anaerorhabdus	64	37	193	316	74	85	769
Otu181	Bacteroidetes	Bacteroidia	Bacteroidales	Prevotellaceae	Prevotella	0	0	0	0	306	0	306
Otu182	Bacteroidetes	Bacteroidia	Bacteroidales	Porphyromonadaceae	unclassified	21	33	311	195	9	9	578
Otu183	Firmicutes	Clostridia	Clostridiales	Ruminococcaceae	unclassified	230	139	2	84	309	40	804
Otu184	Bacteroidetes	Bacteroidia	Bacteroidales	Prevotellaceae	Prevotella	5	4	36	4	303	3	355
Otu185	Firmicutes	Clostridia	Clostridiales	Ruminococcaceae	Clostridium IV	23	52	318	302	25	78	798
Otu186	Firmicutes	Clostridia	Clostridiales	unclassified	unclassified	353	0	0	3	0	0	356
Otu187	Firmicutes	Negativicutes	Selenomonadales	Veillonellaceae	Selenomonas	85	71	690	316	47	171	1380
Otu188	Bacteroidetes	Bacteroidia	Bacteroidales	Prevotellaceae	Paraprevotella	30	86	249	79	61	223	728
Otu189	Firmicutes	Clostridia	Clostridiales	Lachnospiraceae	Butyrivibrio	356	613	476	326	255	920	2946
Otu190	Bacteroidetes	Bacteroidia	Bacteroidales	Porphyromonadaceae	unclassified	79	90	0	20	7	118	314
Otu191	Firmicutes	Clostridia	Clostridiales	Lachnospiraceae	Stomatobaculum	52	58	289	197	276	102	974
Otu192	Bacteroidetes	Bacteroidia	Bacteroidales	Prevotellaceae	Prevotella	114	65	72	268	190	562	1271
Otu193	Firmicutes	Clostridia	Clostridiales	unclassified	unclassified	84	100	10	100	27	58	379
Otu194	Bacteroidetes	Bacteroidia	Bacteroidales	Prevotellaceae	Prevotella	23	23	0	162	0	439	647
Otu195	Firmicutes	Clostridia	Clostridiales	Clostridiales_Incertae Sedis XIII	Anaerovorax	106	18	1	87	36	298	546
Otu196	Bacteroidetes	Bacteroidia	Bacteroidales	Prevotellaceae	Paraprevotella	2	303	35	0	83	1	424
Otu197	Bacteroidetes	Bacteroidia	Bacteroidales	Porphyromonadaceae	Barnesiella	161	116	56	278	88	317	1016
Otu198	Bacteroidetes	Bacteroidia	Bacteroidales	Porphyromonadaceae	unclassified	57	271	133	0	0	53	514
Otu199	Bacteroidetes	Bacteroidia	Bacteroidales	unclassified	unclassified	123	83	43	269	221	39	778
Otu200	Bacteroidetes	Bacteroidia	Bacteroidales	Prevotellaceae	Prevotella	0	11	0	0	0	275	286
Otu201	Verrucomicrobia	Subdivision5	NA	NA	Subdivision5_genera_incertae_sedis	25	33	25	106	41	45	275
Otu202	Firmicutes	Clostridia	Clostridiales	Lachnospiraceae	Stomatobaculum	55	46	123	107	69	119	519
Otu203	Firmicutes	Clostridia	Clostridiales	Ruminococcaceae	Ruminococcus	248	73	39	80	16	341	797
Otu204	Firmicutes	Clostridia	Clostridiales	Ruminococcaceae	unclassified	23	9	1	261	39	0	333
Otu205	Firmicutes	Clostridia	Clostridiales	Lachnospiraceae	Coprococcus	164	256	36	72	109	26	663
Otu206	Bacteroidetes	Bacteroidia	Bacteroidales	Prevotellaceae	Prevotella	0	0	4	294	0	2	300
Otu207	Bacteroidetes	Bacteroidia	Bacteroidales	Prevotellaceae	Prevotella	256	2	18	101	14	0	391
Otu208	Verrucomicrobia	Subdivision5	NA	NA	Subdivision5_genera_incertae_sedis	64	54	394	257	57	257	1083
Otu209	Verrucomicrobia	Subdivision5	NA	NA	Subdivision5_genera_incertae_sedis	66	115	34	85	45	51	396
Otu210	Firmicutes	Negativicutes	Selenomonadales	Veillonellaceae	unclassified	216	443	4	34	2	28	727
Otu211	Euryarchaeota	Methanobacteria	Methanobacteriales	Methanobacteriaceae	Methanobrevibacter	214	0	450	1063	102	157	1986
Otu212	Bacteroidetes	unclassified	unclassified	unclassified	unclassified	0	247	3	0	1	0	251
Otu213	Bacteroidetes	Bacteroidia	Bacteroidales	Prevotellaceae	Paraprevotella	64	4	191	56	55	3	373
Otu214	Bacteroidetes	Bacteroidia	Bacteroidales	Prevotellaceae	Prevotella	3	1	0	241	1	1	247
Otu215	Candidatus Saccharibacteria	NA	NA	NA	Saccharibacteria_genera_incertae_sedis	0	18	0	0	0	245	263
Otu216	Bacteroidetes	Bacteroidia	Bacteroidales	unclassified	unclassified	200	148	241	230	263	87	1169
Otu217	Bacteroidetes	Bacteroidia	Bacteroidales	Prevotellaceae	unclassified	180	251	88	240	170	175	1104
Otu218	Bacteroidetes	Bacteroidia	Bacteroidales	Porphyromonadaceae	unclassified	247	143	197	1	46	121	755
Otu219	Bacteroidetes	Bacteroidia	Bacteroidales	Prevotellaceae	Prevotella	245	1	1	0	1	2	250
Otu220	Bacteroidetes	Bacteroidia	Bacteroidales	Marinilabiliaceae	unclassified	74	42	0	64	27	236	443
Otu221	Bacteroidetes	Bacteroidia	Bacteroidales	Prevotellaceae	Prevotella	159	36	0	0	37	1	233
Otu222	Bacteroidetes	Bacteroidia	Bacteroidales	Prevotellaceae	Prevotella	0	1	16	0	236	0	253
Otu223	Proteobacteria	Alphaproteobacteria	unclassified	unclassified	unclassified	32	169	105	28	19	232	585
Otu224	Bacteroidetes	Bacteroidia	Bacteroidales	Prolixibacteraceae	unclassified	24	32	0	8	86	254	404
Otu225	Bacteroidetes	Cytophagia	Cytophagales	unclassified	unclassified	183	191	247	203	63	95	982
Otu226	Bacteroidetes	Bacteroidia	Bacteroidales	Marinilabiliaceae	Anaerophaga	1	0	1	0	0	224	226
Otu227	Firmicutes	Clostridia	Clostridiales	Lachnospiraceae	Stomatobaculum	44	224	67	47	44	187	613
Otu228	Firmicutes	Negativicutes	Selenomonadales	Veillonellaceae	Schwartzia	44	76	60	53	44	17	294
Otu229	Bacteroidetes	Bacteroidia	Bacteroidales	Prevotellaceae	Prevotella	224	133	0	1	34	0	392
Otu230	Firmicutes	Clostridia	Clostridiales	Ruminococcaceae	unclassified	118	75	174	92	30	68	557
Otu231	Firmicutes	Negativicutes	Selenomonadales	Acidaminococcaceae	Succiniclasticum	0	214	0	0	0	21	235
Otu232	Bacteroidetes	Bacteroidia	Bacteroidales	Porphyromonadaceae	unclassified	64	75	231	0	0	0	370
Otu233	Bacteroidetes	Bacteroidia	Bacteroidales	Prevotellaceae	Prevotella	5	4	1	31	2	216	259
Otu234	Firmicutes	Clostridia	Clostridiales	Ruminococcaceae	Sporobacter	66	47	1	0	274	10	398
Otu235	Firmicutes	Clostridia	Clostridiales	Ruminococcaceae	Hydrogenoanaerobacterium	64	20	0	97	121	1	303
Otu236	Bacteroidetes	Bacteroidia	Bacteroidales	Prevotellaceae	Prevotella	57	48	114	227	100	58	604
Otu237	Bacteroidetes	Bacteroidia	Bacteroidales	Prevotellaceae	Prevotella	3	1	0	0	0	209	213
Otu238	Bacteroidetes	Bacteroidia	Bacteroidales	Prevotellaceae	Paraprevotella	9	143	17	220	54	3	446
Otu239	Firmicutes	Clostridia	Clostridiales	Clostridiales_Incertae Sedis XIII	Anaerovorax	2	35	204	210	37	140	628
Otu240	Bacteroidetes	Bacteroidia	Bacteroidales	Prevotellaceae	Prevotella	47	36	157	213	141	216	810
Otu241	Bacteroidetes	Bacteroidia	Bacteroidales	Porphyromonadaceae	unclassified	223	120	120	375	85	30	953
Otu242	Bacteroidetes	Bacteroidia	Bacteroidales	Prevotellaceae	Prevotella	0	0	203	0	2	2	207
Otu243	Bacteroidetes	Bacteroidia	Bacteroidales	Porphyromonadaceae	Coprobacter	202	24	2	3	2	0	233
Otu244	Bacteroidetes	Bacteroidia	Bacteroidales	Prevotellaceae	Paraprevotella	85	210	74	85	8	40	502
Otu245	Bacteroidetes	Bacteroidia	Bacteroidales	Prevotellaceae	Prevotella	1	200	0	0	3	0	204
Otu246	Firmicutes	Clostridia	Clostridiales	Ruminococcaceae	Clostridium IV	106	13	3	210	29	28	389
Otu247	Firmicutes	Clostridia	Clostridiales	unclassified	unclassified	101	155	39	364	94	277	1030
Otu248	Bacteroidetes	Bacteroidia	Bacteroidales	Prevotellaceae	Paraprevotella	4	1	1	204	0	0	210
Otu249	Bacteroidetes	Bacteroidia	Bacteroidales	Marinilabiliaceae	Anaerophaga	215	111	90	81	26	200	723
Otu250	Bacteroidetes	Bacteroidia	Bacteroidales	Prevotellaceae	Paraprevotella	97	77	9	201	2	0	386
Otu251	Bacteroidetes	Bacteroidia	Bacteroidales	Prevotellaceae	Prevotella	44	175	153	916	50	52	1390
Otu252	Bacteroidetes	Bacteroidia	Bacteroidales	Prevotellaceae	Prevotella	133	509	44	117	192	28	1023
Otu253	Firmicutes	Clostridia	Clostridiales	Ruminococcaceae	Ruminococcus	8	0	202	108	15	53	386
Otu254	Bacteroidetes	Bacteroidia	Bacteroidales	Prevotellaceae	Prevotella	39	196	47	148	67	8	505
Otu255	Firmicutes	Clostridia	Clostridiales	Ruminococcaceae	Sporobacter	93	78	188	193	43	90	685
Otu256	Bacteroidetes	Bacteroidia	Bacteroidales	Prevotellaceae	Prevotella	145	102	44	18	79	204	592
Otu257	Bacteroidetes	Bacteroidia	Bacteroidales	Marinilabiliaceae	unclassified	198	87	48	16	66	160	575
Otu258	Bacteroidetes	Bacteroidia	Bacteroidales	Porphyromonadaceae	Tannerella	185	0	0	4	0	0	189
Otu259	Bacteroidetes	Bacteroidia	Bacteroidales	Prevotellaceae	Prevotella	67	71	9	43	135	52	377
Otu260	Bacteroidetes	Bacteroidia	Bacteroidales	Porphyromonadaceae	unclassified	18	16	193	23	12	100	362
Otu261	Bacteroidetes	Bacteroidia	Bacteroidales	Prevotellaceae	Prevotella	0	0	182	0	0	0	182
Otu262	Bacteroidetes	Bacteroidia	Bacteroidales	Prevotellaceae	Prevotella	187	4	1	1	0	0	193
Otu263	Firmicutes	Clostridia	Clostridiales	Ruminococcaceae	Ruminococcus	107	213	1	34	185	0	540
Otu264	Tenericutes	Mollicutes	Anaeroplasmatales	Anaeroplasmataceae	Anaeroplasma	22	177	8	61	14	3	285
Otu265	Bacteroidetes	Bacteroidia	Bacteroidales	Prevotellaceae	Prevotella	187	33	1	7	22	33	283
Otu266	Bacteroidetes	Bacteroidia	Bacteroidales	Porphyromonadaceae	Coprobacter	11	49	189	10	73	14	346
Otu267	Bacteroidetes	Bacteroidia	Bacteroidales	Prevotellaceae	Prevotella	0	0	0	173	0	0	173
Otu268	Bacteroidetes	Bacteroidia	Bacteroidales	Prevotellaceae	Prevotella	171	1	0	0	1	0	173
Otu269	Firmicutes	Clostridia	Clostridiales	Lachnospiraceae	Coprococcus	96	123	9	174	42	5	449
Otu270	Firmicutes	Clostridia	Clostridiales	unclassified	unclassified	5	5	0	168	0	5	183
Otu271	Bacteroidetes	Bacteroidia	Bacteroidales	Prevotellaceae	Prevotella	18	183	9	0	71	0	281
Otu272	Firmicutes	Clostridia	Clostridiales	Lachnospiraceae	Dorea	25	9	13	180	4	6	237
Otu273	Firmicutes	Clostridia	Thermoanaerobacterales	Thermoanaerobacteraceae	unclassified	7	171	0	0	120	0	298
Otu274	Bacteroidetes	Bacteroidia	Bacteroidales	unclassified	unclassified	1	119	192	0	61	1	374
Otu275	Tenericutes	Mollicutes	Anaeroplasmatales	Anaeroplasmataceae	Anaeroplasma	15	71	171	6	10	18	291
Otu276	Bacteroidetes	Bacteroidia	Bacteroidales	Prevotellaceae	Paraprevotella	475	0	0	0	52	0	527
Otu277	Firmicutes	Erysipelotrichia	Erysipelotrichales	Erysipelotrichaceae	unclassified	0	0	0	2	259	0	261
Otu278	Bacteroidetes	Bacteroidia	Bacteroidales	Prevotellaceae	Prevotella	1	163	0	1	2	1	168
Otu279	Firmicutes	Clostridia	Clostridiales	Ruminococcaceae	Clostridium IV	162	48	0	0	8	2	220
Otu280	Bacteroidetes	Bacteroidia	Bacteroidales	Prevotellaceae	Alloprevotella	121	65	54	39	80	167	526
Otu281	Bacteroidetes	Bacteroidia	Bacteroidales	Prevotellaceae	Prevotella	2	0	32	157	2	0	193
Otu282	Planctomycetes	Planctomycetia	Planctomycetales	Planctomycetaceae	unclassified	3	2	0	163	0	0	168
Otu283	Firmicutes	Clostridia	Clostridiales	Ruminococcaceae	Oscillibacter	160	52	0	19	109	5	345
Otu284	Bacteroidetes	Bacteroidia	Bacteroidales	unclassified	unclassified	1	40	0	0	0	157	198
Otu285	Bacteroidetes	Bacteroidia	Bacteroidales	Porphyromonadaceae	unclassified	2	1	5	0	0	156	164
Otu286	Bacteroidetes	Bacteroidia	Bacteroidales	Porphyromonadaceae	unclassified	23	13	2	43	0	204	285
Otu287	Bacteroidetes	Bacteroidia	Bacteroidales	Prevotellaceae	Paraprevotella	22	161	18	0	0	0	201
Otu288	Firmicutes	Clostridia	Clostridiales	Lachnospiraceae	unclassified	80	160	1	21	119	7	388
Otu289	Bacteroidetes	Bacteroidia	Bacteroidales	Porphyromonadaceae	unclassified	158	92	45	81	2	8	386
Otu290	Firmicutes	Erysipelotrichia	Erysipelotrichales	Erysipelotrichaceae	Holdemania	0	0	157	0	0	0	157
Otu291	Bacteroidetes	Bacteroidia	Bacteroidales	Prevotellaceae	Paraprevotella	158	106	92	0	36	1	393
Otu292	Firmicutes	Clostridia	Clostridiales	Clostridiales_Incertae Sedis XIII	Mogibacterium	191	47	82	102	44	126	592
Otu293	Bacteroidetes	Bacteroidia	Bacteroidales	unclassified	unclassified	151	14	2	147	0	26	340
Otu294	Bacteroidetes	Bacteroidia	Bacteroidales	Prevotellaceae	Prevotella	30	127	1	0	13	4	175
Otu295	Bacteroidetes	Bacteroidia	Bacteroidales	Prevotellaceae	Paraprevotella	0	0	0	0	171	0	171
Otu296	Bacteroidetes	Bacteroidia	Bacteroidales	Marinilabiliaceae	unclassified	89	23	103	99	3	56	373
Otu297	Firmicutes	Clostridia	Clostridiales	Ruminococcaceae	Ercella	40	154	4	0	0	32	230
Otu298	Planctomycetes	Planctomycetia	Planctomycetales	Planctomycetaceae	Gimesia	133	201	311	171	167	64	1047
Otu299	Bacteroidetes	Bacteroidia	Bacteroidales	Porphyromonadaceae	unclassified	0	0	0	0	146	0	146
Otu300	Bacteroidetes	Bacteroidia	Bacteroidales	Marinilabiliaceae	unclassified	48	81	15	0	73	6	223
Otu301	Planctomycetes	Planctomycetia	Planctomycetales	Planctomycetaceae	unclassified	65	48	99	151	122	23	508
Otu302	Firmicutes	Clostridia	Clostridiales	Lachnospiraceae	unclassified	87	102	4	40	199	16	448
Otu303	Bacteroidetes	Bacteroidia	Bacteroidales	Prevotellaceae	Prevotella	14	24	141	4	3	2	188
Otu304	Bacteroidetes	Bacteroidia	Bacteroidales	Marinilabiliaceae	unclassified	77	66	88	139	119	148	637
Otu305	Bacteroidetes	Bacteroidia	Bacteroidales	Porphyromonadaceae	Coprobacter	22	17	66	87	7	266	465
Otu306	Firmicutes	Negativicutes	Selenomonadales	Acidaminococcaceae	Succiniclasticum	62	146	0	0	9	14	231
Otu307	Bacteroidetes	Bacteroidia	Bacteroidales	Prevotellaceae	Prevotella	0	1	0	1	0	138	140
Otu308	Bacteroidetes	Bacteroidia	Bacteroidales	Prevotellaceae	Prevotella	65	39	50	198	80	144	576
Otu309	Candidatus Saccharibacteria	NA	NA	NA	Saccharibacteria_genera_incertae_sedis	29	66	139	0	0	160	394
Otu310	Firmicutes	Negativicutes	Selenomonadales	Veillonellaceae	Centipeda	13	28	216	177	29	97	560
Otu311	Bacteroidetes	Bacteroidia	Bacteroidales	Prevotellaceae	Paraprevotella	151	5	31	0	7	11	205
Otu312	Proteobacteria	Deltaproteobacteria	Desulfovibrionales	Desulfovibrionaceae	Desulfovibrio	71	77	144	41	40	37	410
Otu313	Firmicutes	Clostridia	Clostridiales	Ruminococcaceae	unclassified	4	4	150	45	0	17	220
Otu314	Bacteroidetes	Bacteroidia	Bacteroidales	Bacteroidaceae	Anaerorhabdus	15	50	42	96	31	13	247
Otu315	Planctomycetes	Planctomycetia	Planctomycetales	Planctomycetaceae	Thermogutta	5	5	26	137	18	10	201
Otu316	Bacteroidetes	Bacteroidia	Bacteroidales	Porphyromonadaceae	Coprobacter	10	2	19	125	139	4	299
Otu317	Firmicutes	Clostridia	Clostridiales	unclassified	unclassified	58	74	81	52	78	141	484
Otu318	Bacteroidetes	Bacteroidia	Bacteroidales	Prevotellaceae	unclassified	151	194	21	63	183	45	657
Otu319	Verrucomicrobia	Subdivision5	NA	NA	Subdivision5_genera_incertae_sedis	48	11	44	158	67	59	387
Otu320	Firmicutes	Negativicutes	Selenomonadales	Veillonellaceae	Selenomonas	0	6	0	0	0	136	142
Otu321	Firmicutes	Clostridia	Clostridiales	unclassified	unclassified	222	13	0	4	0	12	251
Otu322	Bacteroidetes	Bacteroidia	Bacteroidales	Porphyromonadaceae	Tannerella	23	51	24	136	135	68	437
Otu323	Bacteroidetes	Bacteroidia	Bacteroidales	Porphyromonadaceae	Paludibacter	294	2	40	31	62	0	429
Otu324	Bacteroidetes	Bacteroidia	Bacteroidales	Prevotellaceae	Prevotella	1	129	0	0	0	0	130
Otu325	Firmicutes	Clostridia	Clostridiales	Ruminococcaceae	Ruminococcus	138	281	2	41	111	15	588
Otu326	Bacteroidetes	Bacteroidia	Bacteroidales	Prolixibacteraceae	unclassified	10	3	9	135	119	1	277
Otu327	Bacteroidetes	Bacteroidia	Bacteroidales	Prevotellaceae	Prevotella	0	0	0	0	128	0	128
Otu328	Bacteroidetes	Bacteroidia	Bacteroidales	Prevotellaceae	Prevotella	48	1	0	1	131	0	181
Otu329	Bacteroidetes	Bacteroidia	Bacteroidales	Prevotellaceae	Prevotella	180	93	11	22	142	25	473
Otu330	Firmicutes	Clostridia	Clostridiales	Lachnospiraceae	Coprococcus	19	8	18	36	29	20	130
Otu331	Bacteroidetes	Sphingobacteriia	Sphingobacteriales	unclassified	unclassified	55	8	31	1	157	32	284
Otu332	Bacteroidetes	Bacteroidia	Bacteroidales	Prevotellaceae	Prevotella	0	0	124	0	0	0	124
Otu333	Firmicutes	Clostridia	Clostridiales	Eubacteriaceae	Eubacterium	11	1	8	130	0	62	212
Otu334	Bacteroidetes	Bacteroidia	Bacteroidales	Prevotellaceae	Prevotella	30	53	65	132	31	39	350
Otu335	Proteobacteria	Betaproteobacteria	Neisseriales	Neisseriaceae	Snodgrassella	10	14	0	15	133	8	180
Otu336	Bacteroidetes	Bacteroidia	Bacteroidales	Prevotellaceae	Prevotella	0	0	0	0	0	121	121
Otu337	Firmicutes	Erysipelotrichia	Erysipelotrichales	Erysipelotrichaceae	Holdemania	3	2	120	76	0	7	208
Otu338	Proteobacteria	Deltaproteobacteria	Desulfovibrionales	Desulfovibrionaceae	Desulfovibrio	115	39	94	124	31	132	535
Otu339	Bacteroidetes	Bacteroidia	Bacteroidales	Porphyromonadaceae	unclassified	74	62	21	56	70	142	425
Otu340	Firmicutes	Clostridia	Clostridiales	Ruminococcaceae	unclassified	37	16	32	47	28	40	200
Otu341	Firmicutes	Clostridia	Clostridiales	Ruminococcaceae	Saccharofermentans	67	121	1	188	23	1	401
Otu342	Synergistetes	Synergistia	Synergistales	Synergistaceae	Fretibacterium	253	147	167	53	82	156	858
Otu343	Firmicutes	Bacilli	Bacillales	unclassified	unclassified	2	0	32	117	21	4	176
Otu344	Bacteroidetes	Sphingobacteriia	Sphingobacteriales	Sphingobacteriaceae	unclassified	130	89	5	22	22	34	302
Otu345	Bacteroidetes	Bacteroidia	Bacteroidales	Prevotellaceae	Prevotella	0	28	24	38	45	119	254
Otu346	Bacteroidetes	Bacteroidia	Bacteroidales	Porphyromonadaceae	Tannerella	2	6	2	120	2	0	132
Otu347	Bacteroidetes	Bacteroidia	Bacteroidales	Prevotellaceae	Paraprevotella	8	140	123	58	4	27	360
Otu348	Firmicutes	Clostridia	Clostridiales	unclassified	unclassified	63	0	0	0	118	4	185
Otu349	Bacteroidetes	Bacteroidia	Bacteroidales	Porphyromonadaceae	Falsiporphyromonas	103	19	47	0	52	17	238
Otu350	Firmicutes	Clostridia	Clostridiales	Lachnospiraceae	Acetatifactor	16	22	161	65	11	28	303
Otu351	Bacteroidetes	Bacteroidia	Bacteroidales	Prevotellaceae	Prevotella	85	133	499	109	63	238	1127
Otu352	Firmicutes	Clostridia	Clostridiales	Lachnospiraceae	Clostridium XlVb	292	93	0	56	123	6	570
Otu353	Bacteroidetes	Bacteroidia	Bacteroidales	Marinilabiliaceae	unclassified	0	0	52	0	2	116	170
Otu354	Firmicutes	Clostridia	Clostridiales	NA	unclassified	18	120	0	0	55	1	194
Otu355	Proteobacteria	Betaproteobacteria	Burkholderiales	Oxalobacteraceae	Oxalobacter	92	104	104	109	69	111	589
Otu356	Bacteroidetes	Bacteroidia	Bacteroidales	Prevotellaceae	Prevotella	4	109	0	0	0	0	113
Otu357	Proteobacteria	unclassified	unclassified	unclassified	unclassified	3	13	46	115	2	7	186
Otu358	Proteobacteria	Betaproteobacteria	unclassified	unclassified	unclassified	48	64	2	5	27	6	152
Otu359	Firmicutes	Negativicutes	Selenomonadales	Veillonellaceae	Anaerovibrio	194	112	158	84	117	157	822
Otu360	Bacteroidetes	Bacteroidia	Bacteroidales	Prevotellaceae	Prevotella	4	42	0	108	42	0	196
Otu361	Verrucomicrobia	Subdivision5	NA	NA	Subdivision5_genera_incertae_sedis	33	80	17	25	78	39	272
Otu362	Firmicutes	Negativicutes	Selenomonadales	Veillonellaceae	unclassified	340	25	154	0	109	43	671
Otu363	Proteobacteria	Gammaproteobacteria	Enterobacteriales	Enterobacteriaceae	Escherichia/Shigella	1	1	2	8	122	0	134
Otu364	Bacteroidetes	Bacteroidia	Bacteroidales	Prevotellaceae	Prevotella	56	61	2	105	0	5	229
Otu365	Firmicutes	Clostridia	Clostridiales	Lachnospiraceae	Lachnospiracea_incertae_sedis	46	41	114	229	87	35	552
Otu366	Planctomycetes	Planctomycetia	Planctomycetales	Planctomycetaceae	Planctopirus	87	30	110	104	45	32	408
Otu367	Bacteroidetes	Bacteroidia	Bacteroidales	unclassified	unclassified	56	8	34	0	9	1	108
Otu368	Firmicutes	Negativicutes	Selenomonadales	Veillonellaceae	Schwartzia	20	30	20	107	24	16	217
Otu369	Bacteroidetes	Bacteroidia	Bacteroidales	Porphyromonadaceae	unclassified	104	33	68	79	70	77	431
Otu370	Bacteroidetes	Flavobacteriia	Flavobacteriales	Flavobacteriaceae	unclassified	0	117	12	55	119	0	303
Otu371	Bacteroidetes	Bacteroidia	Bacteroidales	Porphyromonadaceae	Barnesiella	21	110	6	9	181	98	425
Otu372	Bacteroidetes	Bacteroidia	Bacteroidales	unclassified	unclassified	112	1	0	0	0	6	119
Otu373	Firmicutes	Clostridia	Clostridiales	Ruminococcaceae	unclassified	444	122	0	0	14	126	706
Otu374	Firmicutes	Erysipelotrichia	Erysipelotrichales	Erysipelotrichaceae	unclassified	6	0	0	107	0	0	113
Otu375	Firmicutes	Clostridia	Clostridiales	Lachnospiraceae	Moryella	56	1	106	229	0	0	392
Otu376	Proteobacteria	Gammaproteobacteria	Aeromonadales	Succinivibrionaceae	Succinivibrio	84	330	31	23	111	116	695
Otu377	Bacteroidetes	Bacteroidia	Bacteroidales	Prolixibacteraceae	unclassified	12	222	12	101	12	27	386
Otu378	Bacteroidetes	Bacteroidia	Bacteroidales	Prevotellaceae	Prevotella	20	99	0	2	15	0	136
Otu379	Firmicutes	Clostridia	Clostridiales	Ruminococcaceae	Clostridium IV	11	6	7	98	8	2	132
Otu380	Bacteroidetes	Bacteroidia	Bacteroidales	Prevotellaceae	Prevotella	0	0	96	6	2	1	105
Otu381	Bacteroidetes	Bacteroidia	Bacteroidales	Prevotellaceae	Prevotella	128	39	11	45	66	22	311
Otu382	Firmicutes	Clostridia	Clostridiales	Clostridiales_Incertae Sedis XIII	Anaerovorax	143	134	40	100	66	68	551
Otu383	Firmicutes	Clostridia	Clostridiales	Ruminococcaceae	Intestinimonas	78	29	6	21	98	2	234
Otu384	Firmicutes	Clostridia	Clostridiales	Lachnospiraceae	Dorea	0	0	72	101	0	61	234
Otu385	Bacteroidetes	Bacteroidia	Bacteroidales	Prevotellaceae	Prevotella	0	95	0	0	0	1	96
Otu386	Bacteroidetes	Bacteroidia	Bacteroidales	Prevotellaceae	Prevotella	84	99	1	16	6	72	278
Otu387	Bacteroidetes	Bacteroidia	Bacteroidales	Porphyromonadaceae	Coprobacter	0	8	14	78	17	1	118
Otu388	Fibrobacteres	Fibrobacteria	Fibrobacterales	Fibrobacteraceae	Fibrobacter	13	133	28	46	87	32	339
Otu389	Firmicutes	Clostridia	Clostridiales	Ruminococcaceae	Clostridium IV	247	103	7	12	161	32	562
Otu390	Firmicutes	Clostridia	Clostridiales	Ruminococcaceae	Clostridium IV	13	14	101	36	7	67	238
Otu391	Bacteroidetes	Bacteroidia	Bacteroidales	Porphyromonadaceae	unclassified	29	13	79	6	91	2	220
Otu392	Firmicutes	Clostridia	Clostridiales	Ruminococcaceae	unclassified	96	17	0	0	55	4	172
Otu393	Bacteroidetes	Bacteroidia	Bacteroidales	Prevotellaceae	Paraprevotella	96	0	0	0	0	0	96
Otu394	Bacteroidetes	Bacteroidia	Bacteroidales	Prevotellaceae	Prevotella	90	0	1	1	1	0	93
Otu395	Bacteroidetes	Bacteroidia	Bacteroidales	Prevotellaceae	Prevotella	64	318	0	3	91	0	476
Otu396	Bacteroidetes	Bacteroidia	Bacteroidales	Porphyromonadaceae	Porphyromonas	3	7	3	14	77	0	104
Otu397	Proteobacteria	Deltaproteobacteria	Bdellovibrionales	Bdellovibrionaceae	Vampirovibrio	64	23	3	0	245	0	335
Otu398	Firmicutes	Clostridia	Clostridiales	Lachnospiraceae	Acetatifactor	4	9	176	32	3	92	316
Otu399	Actinobacteria	Actinobacteria	Coriobacteriales	Coriobacteriaceae	Parvibacter	22	10	47	87	16	55	237
Otu400	Firmicutes	Clostridia	Clostridiales	Lachnospiraceae	Butyrivibrio	4	5	1	0	0	98	108
Otu401	Firmicutes	Clostridia	Clostridiales	Lachnospiraceae	unclassified	65	100	0	34	16	1	216
Otu402	Bacteroidetes	Bacteroidia	Bacteroidales	Marinilabiliaceae	unclassified	62	11	2	0	27	89	191
Otu403	Spirochaetes	Spirochaetia	Spirochaetales	Spirochaetaceae	Treponema	16	31	19	20	22	9	117
Otu404	Firmicutes	Clostridia	Clostridiales	Ruminococcaceae	unclassified	88	32	0	0	48	38	206
Otu405	Bacteroidetes	Bacteroidia	Bacteroidales	Prevotellaceae	Prevotella	25	78	1	2	119	9	234
Otu406	Bacteroidetes	Bacteroidia	Bacteroidales	Porphyromonadaceae	Tannerella	0	0	84	3	0	0	87
Otu407	Bacteroidetes	Flavobacteriia	Flavobacteriales	Flavobacteriaceae	unclassified	83	65	76	44	48	37	353
Otu408	Bacteroidetes	Bacteroidia	Bacteroidales	Prevotellaceae	Prevotella	0	82	0	0	1	0	83
Otu409	Firmicutes	Clostridia	Clostridiales	Lachnospiraceae	Clostridium XlVa	123	39	0	0	4	11	177
Otu410	Bacteroidetes	Bacteroidia	Bacteroidales	Prevotellaceae	Prevotella	129	36	4	0	45	60	274
Otu411	Firmicutes	Negativicutes	Selenomonadales	Veillonellaceae	Schwartzia	92	50	14	76	2	53	287
Otu412	Proteobacteria	Deltaproteobacteria	Desulfovibrionales	Desulfovibrionaceae	unclassified	74	30	39	92	45	47	327
Otu413	Chloroflexi	Anaerolineae	Anaerolineales	Anaerolineaceae	Ornatilinea	10	16	44	81	46	14	211
Otu414	Firmicutes	Clostridia	Clostridiales	Ruminococcaceae	Ruminococcus	81	43	2	41	37	12	216
Otu415	Verrucomicrobia	Subdivision5	NA	NA	Subdivision5_genera_incertae_sedis	0	16	4	67	16	11	114
Otu416	Firmicutes	Clostridia	Clostridiales	Ruminococcaceae	Ruminococcus	80	3	0	57	1	8	149
Otu417	Firmicutes	Clostridia	Clostridiales	Eubacteriaceae	Eubacterium	6	12	29	38	3	80	168
Otu418	Bacteroidetes	Bacteroidia	Bacteroidales	Porphyromonadaceae	Barnesiella	9	79	39	0	0	0	127
Otu419	Firmicutes	Clostridia	Clostridiales	unclassified	unclassified	27	12	42	35	13	49	178
Otu420	Bacteroidetes	Bacteroidia	Bacteroidales	Prevotellaceae	Prevotella	54	13	9	11	153	9	249
Otu421	Bacteroidetes	Bacteroidia	Bacteroidales	Prevotellaceae	Prevotella	0	77	0	0	0	1	78
Otu422	Bacteroidetes	Bacteroidia	Bacteroidales	Prevotellaceae	Prevotella	1	80	3	0	3	1	88
Otu423	Firmicutes	Clostridia	Clostridiales	Lachnospiraceae	unclassified	13	1	62	1	0	15	92
Otu424	Bacteroidetes	Bacteroidia	Bacteroidales	Porphyromonadaceae	Tannerella	85	4	14	12	0	73	188
Otu425	Firmicutes	Negativicutes	Selenomonadales	Veillonellaceae	Schwartzia	21	31	248	79	34	241	654
Otu426	Bacteroidetes	Bacteroidia	Bacteroidales	Prevotellaceae	Prevotella	1	3	0	0	0	76	80
Otu427	Bacteroidetes	Sphingobacteriia	Sphingobacteriales	Sphingobacteriaceae	unclassified	2	82	0	0	0	50	134
Otu428	Firmicutes	Clostridia	Clostridiales	Clostridiales_Incertae Sedis XI	unclassified	95	26	2	34	42	2	201
Otu429	Bacteroidetes	Bacteroidia	Bacteroidales	Marinilabiliaceae	unclassified	78	31	51	10	20	17	207
Otu430	Bacteroidetes	Bacteroidia	Bacteroidales	Porphyromonadaceae	unclassified	9	18	8	147	77	3	262
Otu431	Bacteroidetes	Bacteroidia	Bacteroidales	unclassified	unclassified	129	81	0	0	285	4	499
Otu432	Bacteroidetes	Bacteroidia	Bacteroidales	Prevotellaceae	Prevotella	81	15	20	36	12	9	173
Otu433	Bacteroidetes	Bacteroidia	Bacteroidales	Prevotellaceae	Paraprevotella	30	13	20	16	45	17	141
Otu434	Bacteroidetes	Bacteroidia	Bacteroidales	Prevotellaceae	Prevotella	30	0	0	11	36	0	77
Otu435	Bacteroidetes	Bacteroidia	Bacteroidales	Porphyromonadaceae	Barnesiella	183	18	0	36	0	333	570
Otu436	unclassified	unclassified	unclassified	unclassified	unclassified	28	18	7	10	2	93	158
Otu437	Proteobacteria	Deltaproteobacteria	Desulfovibrionales	Desulfovibrionaceae	unclassified	58	10	126	26	0	59	279
Otu438	Firmicutes	Clostridia	Clostridiales	Ruminococcaceae	Saccharofermentans	74	94	0	14	77	7	266
Otu439	Bacteroidetes	Bacteroidia	Bacteroidales	Porphyromonadaceae	unclassified	66	66	74	85	78	93	462
Otu440	Proteobacteria	Betaproteobacteria	Burkholderiales	Oxalobacteraceae	Oxalobacter	66	13	3	16	2	74	174
Otu441	Bacteroidetes	Bacteroidia	Bacteroidales	Prevotellaceae	Prevotella	56	93	46	32	26	7	260
Otu442	Bacteroidetes	Bacteroidia	Bacteroidales	Porphyromonadaceae	Barnesiella	89	76	122	252	26	99	664
Otu443	Firmicutes	Clostridia	Clostridiales	Lachnospiraceae	Lachnospiracea_incertae_sedis	71	14	0	0	0	1	86
Otu444	Firmicutes	unclassified	unclassified	unclassified	unclassified	1	6	94	2	45	53	201
Otu445	Firmicutes	Clostridia	Clostridiales	unclassified	unclassified	0	0	0	0	1	68	69
Otu446	Verrucomicrobia	Subdivision5	NA	NA	Subdivision5_genera_incertae_sedis	28	29	36	69	13	27	202
Otu447	Firmicutes	Clostridia	Clostridiales	Clostridiales_Incertae Sedis XIII	Anaerovorax	18	9	22	28	2	42	121
Otu448	Firmicutes	Clostridia	Clostridiales	unclassified	unclassified	42	26	149	38	88	10	353
Otu449	Bacteroidetes	Bacteroidia	Bacteroidales	Prevotellaceae	Prevotella	61	44	77	27	51	38	298
Otu450	Bacteroidetes	Bacteroidia	Bacteroidales	Prevotellaceae	Prevotella	0	1	0	67	0	0	68
Otu451	Firmicutes	Clostridia	Clostridiales	Ruminococcaceae	Faecalibacterium	19	10	11	69	11	51	171
Otu452	Planctomycetes	Planctomycetia	Planctomycetales	Planctomycetaceae	unclassified	8	27	11	69	21	21	157
Otu453	Firmicutes	Bacilli	Bacillales	Bacillales_incertae_sedis	Hydrogenibacillus	67	36	26	25	14	49	217
Otu454	Bacteroidetes	Bacteroidia	Bacteroidales	Prevotellaceae	Paraprevotella	42	72	48	42	26	58	288
Otu455	Bacteroidetes	Bacteroidia	Bacteroidales	Prevotellaceae	Prevotella	32	161	2	24	0	18	237
Otu456	Firmicutes	Clostridia	Clostridiales	Ruminococcaceae	Sporobacter	104	3	65	123	6	94	395
Otu457	Firmicutes	Clostridia	Clostridiales	Ruminococcaceae	Ruminococcus	67	58	9	67	72	17	290
Otu458	Firmicutes	Clostridia	Clostridiales	Ruminococcaceae	Ruminococcus	61	61	1	67	97	22	309
Otu459	Bacteroidetes	Bacteroidia	Bacteroidales	Prevotellaceae	Prevotella	0	0	0	20	63	0	83
Otu460	Verrucomicrobia	Subdivision5	NA	NA	Subdivision5_genera_incertae_sedis	10	46	38	10	2	63	169
Otu461	Firmicutes	Clostridia	Clostridiales	Ruminococcaceae	unclassified	31	12	1	7	20	8	79
Otu462	Armatimonadetes	NA	NA	NA	Armatimonadetes_gp2	62	22	0	0	54	0	138
Otu463	Firmicutes	Clostridia	Clostridiales	Ruminococcaceae	unclassified	0	8	1526	6	0	0	1540
Otu464	Firmicutes	Clostridia	Clostridiales	Lachnospiraceae	Clostridium XlVa	40	198	27	62	1	33	361
Otu465	Bacteroidetes	Bacteroidia	Bacteroidales	Prevotellaceae	Prevotella	3	5	0	64	0	0	72
Otu466	Firmicutes	Clostridia	Clostridiales	unclassified	unclassified	64	39	1	62	92	10	268
Otu467	Firmicutes	Negativicutes	Selenomonadales	Veillonellaceae	Schwartzia	41	2	63	49	3	0	158
Otu468	Firmicutes	Clostridia	Clostridiales	Lachnospiraceae	unclassified	0	0	142	1	1	62	206
Otu469	Firmicutes	Clostridia	Clostridiales	Ruminococcaceae	Intestinimonas	14	9	0	60	0	1	84
Otu470	Bacteroidetes	Bacteroidia	Bacteroidales	Prevotellaceae	Paraprevotella	59	40	11	7	35	14	166
Otu471	Bacteroidetes	Flavobacteriia	Flavobacteriales	Flavobacteriaceae	unclassified	56	7	0	0	64	0	127
Otu472	Firmicutes	Clostridia	Clostridiales	Lachnospiraceae	Lachnoanaerobaculum	90	68	205	68	44	52	527
Otu473	Bacteroidetes	Bacteroidia	Bacteroidales	Prevotellaceae	Prevotella	0	59	0	0	0	0	59
Otu474	Bacteroidetes	Bacteroidia	Bacteroidales	Porphyromonadaceae	unclassified	57	5	0	0	10	0	72
Otu475	Firmicutes	Clostridia	Clostridiales	Lachnospiraceae	Lachnospiracea_incertae_sedis	59	40	60	125	33	33	350
Otu476	Bacteroidetes	Bacteroidia	Bacteroidales	Prevotellaceae	Prevotella	0	0	0	0	0	57	57
Otu477	Bacteroidetes	Bacteroidia	Bacteroidales	Porphyromonadaceae	Coprobacter	57	48	17	0	43	0	165
Otu478	Proteobacteria	Deltaproteobacteria	Desulfobacterales	Desulfobulbaceae	Desulfobulbus	59	40	28	24	4	44	199
Otu479	Bacteroidetes	Bacteroidia	Bacteroidales	Porphyromonadaceae	Barnesiella	13	4	96	56	83	132	384
Otu480	Firmicutes	Clostridia	Clostridiales	Lachnospiraceae	unclassified	60	46	80	159	44	19	408
Otu481	Bacteroidetes	Bacteroidia	Bacteroidales	Prolixibacteraceae	unclassified	0	2	0	63	10	15	90
Otu482	Bacteroidetes	Bacteroidia	Bacteroidales	Prevotellaceae	Prevotella	55	1	0	0	0	1	57
Otu483	Firmicutes	Clostridia	Clostridiales	Lachnospiraceae	Lachnospiracea_incertae_sedis	56	58	57	43	46	64	324
Otu484	Bacteroidetes	Bacteroidia	Bacteroidales	Prevotellaceae	Prevotella	57	0	55	4	16	0	132
Otu485	Firmicutes	Negativicutes	Selenomonadales	Veillonellaceae	Selenomonas	21	56	0	1	30	210	318
Otu486	Proteobacteria	Gammaproteobacteria	Aeromonadales	Succinivibrionaceae	Succinivibrio	19	54	7	29	75	62	246
Otu487	Firmicutes	unclassified	unclassified	unclassified	unclassified	57	15	0	2	3	0	77
Otu488	Bacteroidetes	Bacteroidia	Bacteroidales	Prevotellaceae	Paraprevotella	81	43	4	12	57	54	251
Otu489	Bacteroidetes	Bacteroidia	Bacteroidales	Prevotellaceae	Paraprevotella	0	2	4	59	18	27	110
Otu490	Firmicutes	Clostridia	Clostridiales	Ruminococcaceae	unclassified	18	3	1	13	55	6	96
Otu491	Firmicutes	Clostridia	Clostridiales	Ruminococcaceae	Saccharofermentans	5	2	141	3	39	0	190
Otu492	Bacteroidetes	Bacteroidia	Bacteroidales	Marinilabiliaceae	unclassified	130	62	44	114	75	60	485
Otu493	Firmicutes	Clostridia	Clostridiales	Lachnospiraceae	Lachnospiracea_incertae_sedis	4	14	29	12	0	54	113
Otu494	Firmicutes	Clostridia	Clostridiales	unclassified	unclassified	79	53	17	52	30	49	280
Otu495	Firmicutes	Erysipelotrichia	Erysipelotrichales	Erysipelotrichaceae	Coprobacillus	0	10	6	177	8	0	201
Otu496	Firmicutes	Clostridia	Clostridiales	Lachnospiraceae	unclassified	39	26	3	51	17	82	218
Otu497	Firmicutes	Clostridia	Clostridiales	Lachnospiraceae	Clostridium XlVa	54	28	9	15	52	6	164
Otu498	Bacteroidetes	Bacteroidia	Bacteroidales	Prevotellaceae	Prevotella	2	25	0	0	26	0	53
Otu499	Bacteroidetes	Bacteroidia	Bacteroidales	Porphyromonadaceae	Barnesiella	0	0	0	54	0	0	54
Otu500	Firmicutes	Clostridia	Clostridiales	unclassified	unclassified	10	18	5	53	5	11	102
Otu501	unclassified	unclassified	unclassified	unclassified	unclassified	12	11	15	33	29	4	104
Otu502	Bacteroidetes	Bacteroidia	Bacteroidales	unclassified	unclassified	43	22	7	2	9	7	90
Otu503	Bacteroidetes	Bacteroidia	Bacteroidales	Prevotellaceae	Prevotella	54	27	0	0	18	11	110
Otu504	Firmicutes	Clostridia	Clostridiales	Lachnospiraceae	Butyrivibrio	36	28	28	43	21	52	208
Otu505	Firmicutes	Clostridia	Clostridiales	Lachnospiraceae	unclassified	4	4	6	22	2	13	51
Otu506	Bacteroidetes	Flavobacteriia	Flavobacteriales	Flavobacteriaceae	unclassified	0	45	0	104	77	0	226
Otu507	Bacteroidetes	Sphingobacteriia	Sphingobacteriales	unclassified	unclassified	34	0	8	54	14	0	110
Otu508	Firmicutes	Clostridia	Clostridiales	Lachnospiraceae	unclassified	53	153	8	14	71	8	307
Otu509	Bacteroidetes	Bacteroidia	Bacteroidales	Prevotellaceae	Prevotella	20	81	0	6	49	0	156
Otu510	Bacteroidetes	Bacteroidia	Bacteroidales	Prevotellaceae	Prevotella	48	0	0	0	0	0	48
Otu511	Firmicutes	Clostridia	Clostridiales	Lachnospiraceae	Butyrivibrio	11	47	35	43	7	50	193
Otu512	Bacteroidetes	Bacteroidia	Bacteroidales	Prevotellaceae	Prevotella	104	30	48	40	111	98	431
Otu513	Firmicutes	Negativicutes	Selenomonadales	Veillonellaceae	Anaerovibrio	2	0	70	1	1	6	80
Otu514	Proteobacteria	unclassified	unclassified	unclassified	unclassified	33	36	33	1	49	110	262
Otu515	Bacteroidetes	Bacteroidia	Bacteroidales	Marinilabiliaceae	unclassified	12	19	48	0	79	4	162
Otu516	Firmicutes	Clostridia	Clostridiales	Clostridiales_Incertae Sedis XIII	Anaerovorax	34	23	38	48	34	34	211
Otu517	Bacteroidetes	Bacteroidia	Bacteroidales	Prevotellaceae	Prevotella	14	41	32	7	17	8	119
Otu518	Bacteroidetes	Bacteroidia	Bacteroidales	Prevotellaceae	Paraprevotella	0	0	0	0	47	0	47
Otu519	Firmicutes	Clostridia	Clostridiales	Lachnospiraceae	unclassified	43	84	8	43	53	6	237
Otu520	Firmicutes	Clostridia	Clostridiales	Lachnospiraceae	Hespellia	4	8	21	49	1	53	136
Otu521	Firmicutes	Clostridia	Clostridiales	Lachnospiraceae	Lachnospiracea_incertae_sedis	2	8	0	0	1	46	57
Otu522	Firmicutes	Clostridia	Clostridiales	Lachnospiraceae	Eisenbergiella	46	36	0	45	57	13	197
Otu523	Bacteroidetes	Bacteroidia	Bacteroidales	unclassified	unclassified	51	11	153	47	46	20	328
Otu524	Bacteroidetes	Bacteroidia	Bacteroidales	Prevotellaceae	Prevotella	60	3	0	0	0	20	83
Otu525	Firmicutes	Clostridia	Clostridiales	Lachnospiraceae	Butyrivibrio	4	13	2	2	20	6	47
Otu526	Bacteroidetes	Bacteroidia	Bacteroidales	unclassified	unclassified	143	139	25	49	189	55	600
Otu527	Bacteroidetes	Bacteroidia	Bacteroidales	Porphyromonadaceae	Falsiporphyromonas	46	21	48	32	17	22	186
Otu528	Bacteroidetes	Bacteroidia	Bacteroidales	Prevotellaceae	Prevotella	1	0	0	14	44	0	59
Otu529	Firmicutes	Clostridia	Clostridiales	Christensenellaceae	Christensenella	9	2	12	44	11	18	96
Otu530	Firmicutes	Clostridia	Clostridiales	Ruminococcaceae	Faecalibacterium	39	62	0	18	24	8	151
Otu531	Firmicutes	Clostridia	Clostridiales	Ruminococcaceae	Flavonifractor	106	3	3	0	15	3	130
Otu532	Firmicutes	Clostridia	Clostridiales	Ruminococcaceae	Ruminococcus	22	45	21	5	3	23	119
Otu533	Firmicutes	Clostridia	Clostridiales	Clostridiales_Incertae Sedis XIII	Anaerovorax	10	15	23	171	1	45	265
Otu534	Firmicutes	Clostridia	Clostridiales	Lachnospiraceae	unclassified	139	32	45	1	19	16	252
Otu535	Firmicutes	Clostridia	Clostridiales	Ruminococcaceae	unclassified	43	10	9	6	10	9	87
Otu536	Bacteroidetes	Bacteroidia	Bacteroidales	Bacteroidaceae	Anaerorhabdus	53	44	3	18	10	133	261
Otu537	Firmicutes	Clostridia	Clostridiales	Lachnospiraceae	Marvinbryantia	13	3	3	22	0	127	168
Otu538	Firmicutes	Clostridia	Clostridiales	Ruminococcaceae	unclassified	44	30	12	0	0	35	121
Otu539	Verrucomicrobia	Subdivision5	NA	NA	Subdivision5_genera_incertae_sedis	4	27	8	15	58	26	138
Otu540	Bacteroidetes	Bacteroidia	Bacteroidales	Prevotellaceae	Prevotella	8	0	43	52	1	1	105
Otu541	Bacteroidetes	Bacteroidia	Bacteroidales	Prevotellaceae	Prevotella	2	73	0	41	130	41	287
Otu542	Bacteroidetes	Bacteroidia	Bacteroidales	Prevotellaceae	Prevotella	51	1	13	0	54	1	120
Otu543	Firmicutes	Clostridia	Clostridiales	Lachnospiraceae	unclassified	67	8	23	0	43	0	141
Otu544	Firmicutes	Clostridia	Clostridiales	Lachnospiraceae	Syntrophococcus	6	6	24	43	5	20	104
Otu545	Synergistetes	Synergistia	Synergistales	Synergistaceae	unclassified	7	3	6	12	4	9	41
Otu546	Verrucomicrobia	Subdivision5	NA	NA	Subdivision5_genera_incertae_sedis	60	40	6	8	40	29	183
Otu547	Firmicutes	Clostridia	Clostridiales	Ruminococcaceae	Clostridium IV	2	17	8	5	5	13	50
Otu548	Proteobacteria	Gammaproteobacteria	Aeromonadales	Succinivibrionaceae	Ruminobacter	28	57	2	3	13	0	103
Otu549	Firmicutes	Clostridia	Clostridiales	Clostridiales_Incertae Sedis XIII	Anaerovorax	1	0	0	0	41	0	42
Otu550	Bacteroidetes	Bacteroidia	Bacteroidales	Prevotellaceae	Alloprevotella	1	0	4	2	1	41	49
Otu551	unclassified	unclassified	unclassified	unclassified	unclassified	11	7	44	30	63	9	164
Otu552	Verrucomicrobia	Subdivision5	NA	NA	Subdivision5_genera_incertae_sedis	26	49	15	94	0	8	192
Otu553	Firmicutes	Clostridia	Clostridiales	Lachnospiraceae	unclassified	24	13	13	30	50	40	170
Otu554	Planctomycetes	Planctomycetia	Planctomycetales	Planctomycetaceae	unclassified	2	4	2	39	2	3	52
Otu555	Bacteroidetes	Bacteroidia	Bacteroidales	Prevotellaceae	Prevotella	2	41	0	9	0	0	52
Otu556	Bacteroidetes	Bacteroidia	Bacteroidales	Bacteroidaceae	Anaerorhabdus	2	0	0	42	8	1	53
Otu557	Proteobacteria	Gammaproteobacteria	Aeromonadales	Succinivibrionaceae	Ruminobacter	40	51	1	1	82	15	190
Otu558	Spirochaetes	Spirochaetia	Spirochaetales	Spirochaetaceae	Salinispira	19	50	16	19	10	26	140
Otu559	Firmicutes	Clostridia	Clostridiales	unclassified	unclassified	40	15	8	12	59	2	136
Otu560	Spirochaetes	Spirochaetia	Spirochaetales	Spirochaetaceae	Treponema	49	1	20	42	7	5	124
Otu561	Firmicutes	Clostridia	Clostridiales	unclassified	unclassified	2	0	0	38	0	0	40
Otu562	Bacteroidetes	Bacteroidia	Bacteroidales	Porphyromonadaceae	Barnesiella	48	5	0	35	2	36	126
Otu563	Bacteroidetes	Bacteroidia	Bacteroidales	Prevotellaceae	Paraprevotella	1	2	2	10	43	25	83
Otu564	Bacteroidetes	Sphingobacteriia	Sphingobacteriales	Chitinophagaceae	unclassified	0	20	38	10	4	0	72
Otu565	Firmicutes	Clostridia	Clostridiales	Lachnospiraceae	Clostridium XlVa	54	41	45	18	34	18	210
Otu566	Firmicutes	Clostridia	Clostridiales	Lachnospiraceae	Butyrivibrio	0	0	0	0	1	38	39
Otu567	Proteobacteria	Gammaproteobacteria	Pseudomonadales	Moraxellaceae	Acinetobacter	3	4	0	2	42	0	51
Otu568	Bacteroidetes	Bacteroidia	Bacteroidales	unclassified	unclassified	44	1	2	0	1	0	48
Otu569	Firmicutes	Clostridia	Clostridiales	Ruminococcaceae	Pseudobacteroides	34	14	0	34	38	2	122
Otu570	Synergistetes	Synergistia	Synergistales	Synergistaceae	Lactivibrio	22	3	44	6	7	14	96
Otu571	Bacteroidetes	Bacteroidia	Bacteroidales	Prolixibacteraceae	unclassified	58	41	32	69	99	30	329
Otu572	Firmicutes	Clostridia	Clostridiales	Ruminococcaceae	Flavonifractor	0	0	0	38	0	0	38
Otu573	Bacteroidetes	Bacteroidia	Bacteroidales	Prevotellaceae	Prevotella	0	40	0	48	0	44	132
Otu574	Bacteroidetes	Bacteroidia	Bacteroidales	Marinilabiliaceae	unclassified	0	0	4	31	40	5	80
Otu575	Proteobacteria	Betaproteobacteria	Burkholderiales	Comamonadaceae	Brachymonas	26	6	0	26	3	4	65
Otu576	Firmicutes	Clostridia	Clostridiales	Lachnospiraceae	Lachnospiracea_incertae_sedis	1	5	19	8	0	5	38
Otu577	Bacteroidetes	Bacteroidia	Bacteroidales	Prevotellaceae	Alloprevotella	37	14	29	15	20	50	165
Otu578	Bacteroidetes	Bacteroidia	Bacteroidales	Prevotellaceae	Prevotella	36	4	0	0	0	0	40
Otu579	Bacteroidetes	Bacteroidia	Bacteroidales	Prevotellaceae	Prevotella	39	66	19	8	104	46	282
Otu580	Firmicutes	Clostridia	Clostridiales	unclassified	unclassified	152	3	0	0	0	0	155
Otu581	Bacteroidetes	Bacteroidia	Bacteroidales	Prevotellaceae	Prevotella	38	35	0	0	47	0	120
Otu582	Bacteroidetes	Bacteroidia	Bacteroidales	Porphyromonadaceae	unclassified	0	36	1	0	0	1	38
Otu583	Firmicutes	Clostridia	Clostridiales	Ruminococcaceae	unclassified	3	39	9	63	0	5	119
Otu584	Bacteroidetes	Bacteroidia	Bacteroidales	Porphyromonadaceae	unclassified	20	7	37	6	5	0	75
Otu585	Bacteroidetes	Bacteroidia	Bacteroidales	Prevotellaceae	Prevotella	0	2	25	0	35	0	62
Otu586	Firmicutes	Clostridia	Clostridiales	Lachnospiraceae	Stomatobaculum	26	77	3	13	43	17	179
Otu587	Proteobacteria	Deltaproteobacteria	unclassified	unclassified	unclassified	1	1	0	53	1	0	56
Otu588	Firmicutes	Negativicutes	Selenomonadales	Veillonellaceae	Schwartzia	22	28	20	27	10	15	122
Otu589	Bacteroidetes	Bacteroidia	Bacteroidales	Prevotellaceae	Paraprevotella	1	0	11	35	0	0	47
Otu590	Bacteroidetes	Sphingobacteriia	Sphingobacteriales	Sphingobacteriaceae	Pseudosphingobacterium	14	35	0	14	15	6	84
Otu591	Firmicutes	Clostridia	Clostridiales	Ruminococcaceae	Oscillibacter	35	20	2	13	25	1	96
Otu592	Firmicutes	Clostridia	Clostridiales	Ruminococcaceae	Flavonifractor	71	32	6	11	83	5	208
Otu593	Firmicutes	Clostridia	Clostridiales	unclassified	unclassified	34	0	0	0	1	0	35
Otu594	Firmicutes	Clostridia	Clostridiales	Ruminococcaceae	Clostridium IV	22	41	30	14	22	29	158
Otu595	Firmicutes	Clostridia	Clostridiales	Lachnospiraceae	Moryella	14	9	72	35	7	33	170
Otu596	Firmicutes	Clostridia	Clostridiales	Clostridiales_Incertae Sedis XIII	Anaerovorax	25	45	27	21	1	13	132
Otu597	Firmicutes	unclassified	unclassified	unclassified	unclassified	38	22	35	135	16	90	336
Otu598	Bacteroidetes	Bacteroidia	Bacteroidales	Porphyromonadaceae	Barnesiella	8	1	0	1	35	0	45
Otu599	Bacteroidetes	Sphingobacteriia	Sphingobacteriales	Sphingobacteriaceae	Pseudosphingobacterium	53	22	33	0	8	12	128
Otu600	Firmicutes	Clostridia	Clostridiales	unclassified	unclassified	11	4	6	0	2	41	64
Otu601	Firmicutes	Clostridia	Clostridiales	Ruminococcaceae	unclassified	68	11	1	0	37	2	119
Otu602	Proteobacteria	Deltaproteobacteria	Desulfobacterales	Desulfobulbaceae	Desulfobulbus	30	27	19	61	8	25	170
Otu603	Firmicutes	Clostridia	Clostridiales	unclassified	unclassified	0	0	0	2	34	0	36
Otu604	Verrucomicrobia	Subdivision5	NA	NA	Subdivision5_genera_incertae_sedis	22	81	33	48	15	54	253
Otu605	Firmicutes	Clostridia	Clostridiales	Clostridiales_Incertae Sedis XI	unclassified	2	2	0	27	2	2	35
Otu606	Firmicutes	Clostridia	Clostridiales	Eubacteriaceae	Eubacterium	2	1	6	32	1	18	60
Otu607	Firmicutes	Clostridia	Clostridiales	Lachnospiraceae	Stomatobaculum	22	0	97	68	5	45	237
Otu608	Bacteroidetes	Bacteroidia	Bacteroidales	Prevotellaceae	Prevotella	31	0	0	0	31	0	62
Otu609	Firmicutes	Clostridia	Clostridiales	Lachnospiraceae	Lachnospiracea_incertae_sedis	0	3	0	1	3	24	31
Otu610	Bacteroidetes	Bacteroidia	Bacteroidales	Prevotellaceae	Paraprevotella	0	3	2	43	2	2	52
Otu611	Proteobacteria	Gammaproteobacteria	Aeromonadales	Succinivibrionaceae	Succinimonas	2	10	1	0	10	25	48
Otu612	Bacteroidetes	Bacteroidia	Bacteroidales	Marinilabiliaceae	unclassified	33	38	64	0	64	0	199
Otu613	Bacteroidetes	Bacteroidia	Bacteroidales	Prolixibacteraceae	unclassified	0	0	0	31	2	3	36
Otu614	Spirochaetes	Spirochaetia	Spirochaetales	Spirochaetaceae	Treponema	5	4	3	4	2	33	51
Otu615	Bacteroidetes	Bacteroidia	Bacteroidales	Prevotellaceae	Prevotella	1	0	32	3	77	0	113
Otu616	Bacteroidetes	Bacteroidia	Bacteroidales	Porphyromonadaceae	Falsiporphyromonas	1	5	0	29	3	0	38
Otu617	Bacteroidetes	Bacteroidia	Bacteroidales	Prevotellaceae	Prevotella	42	5	2	28	2	9	88
Otu618	Actinobacteria	Actinobacteria	Actinomycetales	Corynebacteriaceae	Corynebacterium	5	1	0	7	2	17	32
Otu619	Firmicutes	Negativicutes	Selenomonadales	Veillonellaceae	unclassified	0	16	31	1	1	0	49
Otu620	Bacteroidetes	Bacteroidia	Bacteroidales	Prevotellaceae	Paraprevotella	31	29	26	18	8	45	157
Otu621	Firmicutes	Clostridia	Clostridiales	Ruminococcaceae	Sporobacter	14	1	0	2	22	1	40
Otu622	Firmicutes	Clostridia	Clostridiales	unclassified	unclassified	3	11	42	23	6	48	133
Otu623	Firmicutes	Clostridia	Clostridiales	Ruminococcaceae	unclassified	32	6	85	105	0	29	257
Otu624	Bacteroidetes	Bacteroidia	Bacteroidales	unclassified	unclassified	107	81	28	120	7	2	345
Otu625	Firmicutes	Clostridia	Clostridiales	Catabacteriaceae	Catabacter	94	56	11	40	29	46	276
Otu626	Firmicutes	Clostridia	Clostridiales	Peptococcaceae 1	unclassified	15	10	0	40	31	23	119
Otu627	Firmicutes	Negativicutes	Selenomonadales	Acidaminococcaceae	Succiniclasticum	22	1	0	1	0	29	53
Otu628	Bacteroidetes	Bacteroidia	Bacteroidales	Prevotellaceae	Prevotella	2	8	0	8	28	10	56
Otu629	Bacteroidetes	Bacteroidia	Bacteroidales	Prevotellaceae	Prevotella	15	28	0	0	1	0	44
Otu630	Bacteroidetes	Bacteroidia	Bacteroidales	Porphyromonadaceae	Acetobacteroides	29	4	10	24	7	26	100
Otu631	Firmicutes	Clostridia	Clostridiales	Clostridiales_Incertae Sedis XIII	Anaerovorax	3	4	1	15	3	2	28
Otu632	Firmicutes	Clostridia	Clostridiales	Catabacteriaceae	Catabacter	11	7	13	30	9	3	73
Otu633	Proteobacteria	Alphaproteobacteria	Caulobacterales	Caulobacteraceae	Caulobacter	15	26	10	25	5	15	96
Otu634	Proteobacteria	Alphaproteobacteria	unclassified	unclassified	unclassified	12	16	3	7	0	1	39
Otu635	Firmicutes	Clostridia	Clostridiales	Clostridiales_Incertae Sedis XIII	Anaerovorax	10	4	25	26	5	11	81
Otu636	Firmicutes	Clostridia	Clostridiales	Ruminococcaceae	unclassified	9	27	0	11	7	10	64
Otu637	Bacteroidetes	Bacteroidia	Bacteroidales	Prevotellaceae	Prevotella	6	34	7	8	45	3	103
Otu638	Bacteroidetes	Bacteroidia	Bacteroidales	Porphyromonadaceae	unclassified	28	11	32	6	0	10	87
Otu639	Spirochaetes	Spirochaetia	Spirochaetales	Spirochaetaceae	Sphaerochaeta	31	24	8	50	36	8	157
Otu640	Planctomycetes	Planctomycetia	Planctomycetales	Planctomycetaceae	unclassified	0	0	9	27	0	0	36
Otu641	Bacteroidetes	Bacteroidia	Bacteroidales	unclassified	unclassified	27	20	6	1	9	28	91
Otu642	Bacteroidetes	Bacteroidia	Bacteroidales	Prevotellaceae	Prevotella	3	8	0	0	14	2	27
Otu643	Bacteroidetes	Bacteroidia	Bacteroidales	Prevotellaceae	Prevotella	5	8	26	49	14	36	138
Otu644	Bacteroidetes	Bacteroidia	Bacteroidales	Marinilabiliaceae	unclassified	90	9	9	33	24	0	165
Otu645	Bacteroidetes	Bacteroidia	Bacteroidales	unclassified	unclassified	5	24	0	0	23	0	52
Otu646	Proteobacteria	Gammaproteobacteria	Cardiobacteriales	Cardiobacteriaceae	Suttonella	7	8	26	30	5	7	83
Otu647	Bacteroidetes	Bacteroidia	Bacteroidales	Porphyromonadaceae	unclassified	40	24	32	75	1	14	186
Otu648	Spirochaetes	Spirochaetia	Spirochaetales	Spirochaetaceae	Treponema	30	41	40	33	24	28	196
Otu649	Firmicutes	Erysipelotrichia	Erysipelotrichales	Erysipelotrichaceae	unclassified	17	14	9	94	36	5	175
Otu650	Proteobacteria	Alphaproteobacteria	NA	NA	unclassified	10	8	123	11	6	24	182
Otu651	Firmicutes	Clostridia	Clostridiales	Lachnospiraceae	Clostridium XlVa	25	14	1	6	17	3	66
Otu652	Firmicutes	Clostridia	Clostridiales	Clostridiales_Incertae Sedis XIII	Anaerovorax	40	0	1	18	0	31	90
Otu653	Firmicutes	Negativicutes	Selenomonadales	Veillonellaceae	unclassified	2	23	1	0	0	8	34
Otu654	Firmicutes	Clostridia	Clostridiales	Lachnospiraceae	Clostridium XlVa	23	8	28	30	20	23	132
Otu655	Bacteroidetes	Bacteroidia	Bacteroidales	Prevotellaceae	Prevotella	11	14	5	8	33	11	82
Otu656	Proteobacteria	Deltaproteobacteria	unclassified	unclassified	unclassified	11	7	20	30	23	0	91
Otu657	Synergistetes	Synergistia	Synergistales	Synergistaceae	unclassified	4	7	7	11	5	32	66
Otu658	Verrucomicrobia	Subdivision5	NA	NA	Subdivision5_genera_incertae_sedis	8	24	0	1	7	9	49
Otu659	Lentisphaerae	unclassified	unclassified	unclassified	unclassified	39	37	26	76	55	19	252
Otu660	Bacteroidetes	Bacteroidia	Bacteroidales	Porphyromonadaceae	unclassified	1	0	0	4	0	26	31
Otu661	Bacteroidetes	Bacteroidia	Bacteroidales	unclassified	unclassified	0	23	37	0	1	0	61
Otu662	Firmicutes	Clostridia	Clostridiales	unclassified	unclassified	22	13	20	85	0	30	170
Otu663	Bacteroidetes	Bacteroidia	Bacteroidales	Porphyromonadaceae	unclassified	22	7	7	43	18	23	120
Otu664	Firmicutes	Erysipelotrichia	Erysipelotrichales	Erysipelotrichaceae	unclassified	3	22	9	24	7	83	148
Otu665	Bacteroidetes	Bacteroidia	Bacteroidales	Porphyromonadaceae	unclassified	2	6	0	10	4	0	22
Otu666	Firmicutes	Clostridia	Clostridiales	Lachnospiraceae	unclassified	1	4	1	2	6	22	36
Otu667	Firmicutes	Negativicutes	Selenomonadales	Veillonellaceae	Centipeda	7	4	0	0	1	24	36
Otu668	Bacteroidetes	Bacteroidia	Bacteroidales	Porphyromonadaceae	Tannerella	6	21	10	2	0	3	42
Otu669	Firmicutes	Negativicutes	Selenomonadales	Veillonellaceae	Centipeda	0	0	30	0	0	10	40
Otu670	Firmicutes	Clostridia	Clostridiales	unclassified	unclassified	0	26	0	22	7	0	55
Otu671	Firmicutes	Clostridia	Clostridiales	Eubacteriaceae	unclassified	16	21	1	0	0	0	38
Otu672	Firmicutes	Clostridia	Clostridiales	Ruminococcaceae	Ruminococcus	21	7	6	7	17	3	61
Otu673	Bacteroidetes	Bacteroidia	Bacteroidales	Prevotellaceae	Prevotella	0	0	0	0	4	23	27
Otu674	Firmicutes	Clostridia	Clostridiales	Lachnospiraceae	unclassified	11	1	10	21	2	3	48
Otu675	Bacteroidetes	Bacteroidia	Bacteroidales	Marinilabiliaceae	unclassified	6	21	0	9	14	0	50
Otu676	Firmicutes	Clostridia	Clostridiales	Lachnospiraceae	Anaerosporobacter	20	4	5	20	13	12	74
Otu677	Firmicutes	Clostridia	Clostridiales	Lachnospiraceae	Butyrivibrio	1	3	1	21	22	22	70
Otu678	Proteobacteria	Alphaproteobacteria	Rickettsiales	Rickettsiaceae	Orientia	9	20	0	0	0	0	29
Otu679	Verrucomicrobia	Subdivision5	NA	NA	Subdivision5_genera_incertae_sedis	0	20	0	0	1	1	22
Otu680	Bacteroidetes	Bacteroidia	Bacteroidales	Prevotellaceae	Prevotella	21	0	0	0	0	0	21
Otu681	Bacteroidetes	Bacteroidia	Bacteroidales	Prevotellaceae	Prevotella	10	0	20	1	56	74	161
Otu682	Firmicutes	Clostridia	Clostridiales	Lachnospiraceae	Acetatifactor	17	6	16	27	14	9	89
Otu683	unclassified	unclassified	unclassified	unclassified	unclassified	4	3	0	3	4	5	19
Otu684	Bacteroidetes	Bacteroidia	Bacteroidales	Prevotellaceae	Prevotella	142	109	42	107	68	99	567
Otu685	Proteobacteria	Deltaproteobacteria	Desulfobacterales	Desulfobulbaceae	Desulfobulbus	9	14	10	34	0	6	73
Otu686	Fibrobacteres	Fibrobacteria	Fibrobacterales	Fibrobacteraceae	Fibrobacter	0	11	10	8	1	19	49
Otu687	Firmicutes	Clostridia	Clostridiales	Ruminococcaceae	Papillibacter	20	19	4	28	22	4	97
Otu688	Bacteroidetes	Bacteroidia	Bacteroidales	Prevotellaceae	Prevotella	51	9	106	8	60	1	235
Otu689	Bacteroidetes	Bacteroidia	Bacteroidales	Bacteroidaceae	Anaerorhabdus	0	2	0	0	22	0	24
Otu690	Bacteroidetes	Bacteroidia	Bacteroidales	Prevotellaceae	Prevotella	25	0	2	0	1	0	28
Otu691	Fibrobacteres	Fibrobacteria	Fibrobacterales	Fibrobacteraceae	Fibrobacter	7	36	19	47	12	19	140
Otu692	Tenericutes	Mollicutes	Anaeroplasmatales	Anaeroplasmataceae	Anaeroplasma	9	19	11	15	3	1	58
Otu693	Firmicutes	Clostridia	Clostridiales	Ruminococcaceae	Ruminococcus	7	6	0	3	18	0	34
Otu694	Firmicutes	Clostridia	Clostridiales	Clostridiales_Incertae Sedis XIII	Anaerovorax	42	18	65	75	29	54	283
Otu695	Bacteroidetes	Bacteroidia	Bacteroidales	Prevotellaceae	Paraprevotella	0	0	0	0	18	0	18
Otu696	Verrucomicrobia	Subdivision5	NA	NA	Subdivision5_genera_incertae_sedis	3	6	10	16	15	8	58
Otu697	Bacteroidetes	Bacteroidia	Bacteroidales	Prevotellaceae	Prevotella	11	0	0	0	13	22	46
Otu698	Bacteroidetes	Bacteroidia	Bacteroidales	Prevotellaceae	Prevotella	18	0	0	0	0	0	18
Otu699	Bacteroidetes	Bacteroidia	Bacteroidales	Prevotellaceae	Prevotella	31	19	0	0	0	2	52
Otu700	Proteobacteria	Deltaproteobacteria	Bdellovibrionales	Bdellovibrionaceae	Vampirovibrio	11	0	1	1	7	7	27
Otu701	Firmicutes	Clostridia	Clostridiales	unclassified	unclassified	18	17	0	23	32	0	90
Otu702	Bacteroidetes	Flavobacteriia	Flavobacteriales	Flavobacteriaceae	unclassified	12	16	3	17	9	13	70
Otu703	Firmicutes	Clostridia	Clostridiales	Lachnospiraceae	Pseudobutyrivibrio	0	41	2	0	21	17	81
Otu704	Firmicutes	Clostridia	Clostridiales	Ruminococcaceae	Intestinimonas	17	12	2	5	20	7	63
Otu705	Spirochaetes	Spirochaetia	Spirochaetales	Spirochaetaceae	Treponema	2	19	4	16	9	8	58
Otu706	Bacteroidetes	Bacteroidia	Bacteroidales	Prevotellaceae	Prevotella	16	3	4	0	2	0	25
Otu707	Bacteroidetes	Bacteroidia	Bacteroidales	Porphyromonadaceae	Acetobacteroides	22	13	37	31	29	15	147
Otu708	Bacteroidetes	Bacteroidia	Bacteroidales	Prevotellaceae	Paraprevotella	1	17	1	17	0	4	40
Otu709	Bacteroidetes	Bacteroidia	Bacteroidales	Prevotellaceae	Paraprevotella	0	16	3	1	5	3	28
Otu710	Synergistetes	Synergistia	Synergistales	Synergistaceae	Fretibacterium	22	15	21	0	22	0	80
Otu711	Firmicutes	Bacilli	Bacillales	unclassified	unclassified	16	1	0	0	0	0	17
Otu712	Firmicutes	Clostridia	Clostridiales	Lachnospiraceae	Lachnoanaerobaculum	39	19	81	23	6	29	197
Otu713	Bacteroidetes	Bacteroidia	Bacteroidales	Porphyromonadaceae	unclassified	1	2	1	56	5	0	65
Otu714	Proteobacteria	Betaproteobacteria	Burkholderiales	Oxalobacteraceae	Oxalicibacterium	16	1	1	12	0	0	30
Otu715	Firmicutes	Clostridia	Clostridiales	Lachnospiraceae	Syntrophococcus	0	2	17	7	0	11	37
Otu716	Firmicutes	Clostridia	Clostridiales	Lachnospiraceae	unclassified	21	1	25	12	0	16	75
Otu717	Bacteroidetes	Bacteroidia	Bacteroidales	Prevotellaceae	Prevotella	0	0	15	0	0	0	15
Otu718	Bacteroidetes	Bacteroidia	Bacteroidales	Prevotellaceae	Prevotella	0	9	2	17	32	4	64
Otu719	Verrucomicrobia	Subdivision5	NA	NA	Subdivision5_genera_incertae_sedis	2	3	1	2	7	1	16
Otu720	Bacteroidetes	Bacteroidia	Bacteroidales	Prevotellaceae	Paraprevotella	16	15	28	28	71	44	202
Otu721	Spirochaetes	Spirochaetia	Spirochaetales	Spirochaetaceae	Treponema	6	28	5	20	10	37	106
Otu722	Firmicutes	Erysipelotrichia	Erysipelotrichales	Erysipelotrichaceae	Holdemania	15	5	9	0	1	4	34
Otu723	Proteobacteria	Gammaproteobacteria	unclassified	unclassified	unclassified	7	51	1	3	17	33	112
Otu724	Bacteroidetes	Bacteroidia	Bacteroidales	Prevotellaceae	Paraprevotella	26	17	61	11	3	33	151
Otu725	Proteobacteria	Alphaproteobacteria	unclassified	unclassified	unclassified	0	5	5	17	7	15	49
Otu726	Verrucomicrobia	Subdivision5	NA	NA	Subdivision5_genera_incertae_sedis	0	6	1	3	82	13	105
Otu727	Bacteroidetes	Bacteroidia	Bacteroidales	Porphyromonadaceae	Coprobacter	5	2	6	0	0	17	30
Otu728	Bacteroidetes	Bacteroidia	Bacteroidales	Porphyromonadaceae	Coprobacter	0	166	0	0	0	91	257
Otu729	Tenericutes	Mollicutes	Anaeroplasmatales	Anaeroplasmataceae	Asteroleplasma	0	1	4	18	1	0	24
Otu730	Firmicutes	Clostridia	Clostridiales	Lachnospiraceae	Coprococcus	14	17	13	24	42	2	112
Otu731	Actinobacteria	Actinobacteria	Coriobacteriales	Coriobacteriaceae	Atopobium	25	14	25	33	3	39	139
Otu732	Bacteroidetes	Bacteroidia	Bacteroidales	Porphyromonadaceae	unclassified	3	14	2	17	14	1	51
Otu733	Bacteroidetes	Bacteroidia	Bacteroidales	Prevotellaceae	Prevotella	0	4	0	3	15	9	31
Otu734	Firmicutes	Clostridia	Clostridiales	Clostridiales_Incertae Sedis XIII	Anaerovorax	14	24	14	13	6	9	80
Otu735	Bacteroidetes	Bacteroidia	Bacteroidales	Porphyromonadaceae	Tannerella	2	1	1	27	4	0	35
Otu736	Candidatus Saccharibacteria	NA	NA	NA	Saccharibacteria_genera_incertae_sedis	1	4	0	19	2	0	26
Otu737	Firmicutes	Erysipelotrichia	Erysipelotrichales	Erysipelotrichaceae	Holdemania	1	2	8	7	0	6	24
Otu738	Bacteroidetes	Bacteroidia	Bacteroidales	Prevotellaceae	Prevotella	0	0	0	0	1	13	14
Otu739	Firmicutes	unclassified	unclassified	unclassified	unclassified	5	5	1	13	2	6	32
Otu740	Bacteroidetes	Bacteroidia	Bacteroidales	Prevotellaceae	Prevotella	2	2	0	1	0	11	16
Otu741	Firmicutes	Clostridia	Clostridiales	Ruminococcaceae	Flavonifractor	0	13	5	14	10	5	47
Otu742	Firmicutes	Clostridia	Clostridiales	Lachnospiraceae	Lachnospiracea_incertae_sedis	8	13	0	5	3	0	29
Otu743	Tenericutes	Mollicutes	Acholeplasmatales	Acholeplasmataceae	Acholeplasma	42	97	26	31	21	14	231
Otu744	Spirochaetes	Spirochaetia	Spirochaetales	Spirochaetaceae	Sphaerochaeta	2	0	13	3	0	0	18
Otu745	Firmicutes	Clostridia	Clostridiales	Ruminococcaceae	unclassified	2	6	2	13	16	16	55
Otu746	Firmicutes	Clostridia	Clostridiales	Lachnospiraceae	Butyrivibrio	14	10	28	0	0	14	66
Otu747	Firmicutes	Clostridia	Clostridiales	unclassified	unclassified	0	4	4	5	1	0	14
Otu748	Spirochaetes	Spirochaetia	Spirochaetales	Spirochaetaceae	Treponema	10	28	0	0	14	0	52
Otu749	Firmicutes	Clostridia	Clostridiales	Ruminococcaceae	Ruminococcus	0	13	18	9	20	0	60
Otu750	Spirochaetes	Spirochaetia	Spirochaetales	Spirochaetaceae	Sphaerochaeta	4	2	0	0	7	0	13
Otu751	Firmicutes	Clostridia	Clostridiales	Ruminococcaceae	Ethanoligenens	6	3	0	22	13	20	64
Otu752	Bacteroidetes	Bacteroidia	Bacteroidales	Prevotellaceae	Prevotella	1	0	15	12	0	0	28
Otu753	Firmicutes	Clostridia	Clostridiales	Lachnospiraceae	Lachnospiracea_incertae_sedis	12	8	0	0	17	0	37
Otu754	Firmicutes	Clostridia	Clostridiales	Ruminococcaceae	Ruminococcus	13	4	0	0	0	1	18
Otu755	Lentisphaerae	unclassified	unclassified	unclassified	unclassified	18	7	0	12	3	2	42
Otu756	Firmicutes	Clostridia	Clostridiales	unclassified	unclassified	8	4	7	8	13	10	50
Otu757	Firmicutes	Clostridia	Clostridiales	Lachnospiraceae	Butyrivibrio	0	12	0	1	1	0	14
Otu758	Firmicutes	unclassified	unclassified	unclassified	unclassified	8	24	1	0	12	14	59
Otu759	Bacteroidetes	Bacteroidia	Bacteroidales	Prevotellaceae	Prevotella	0	0	0	0	12	0	12
Otu760	Bacteroidetes	Bacteroidia	Bacteroidales	Prevotellaceae	Prevotella	12	2	0	2	2	2	20
Otu761	Firmicutes	unclassified	unclassified	unclassified	unclassified	14	4	0	18	4	26	66
Otu762	Bacteroidetes	Bacteroidia	Bacteroidales	Porphyromonadaceae	Coprobacter	0	22	0	0	0	12	34
Otu763	Firmicutes	Clostridia	Clostridiales	Lachnospiraceae	Lachnoanaerobaculum	28	15	3	0	14	18	78
Otu764	Firmicutes	Clostridia	Clostridiales	Ruminococcaceae	unclassified	21	0	0	36	6	0	63
Otu765	Bacteroidetes	Bacteroidia	Bacteroidales	Porphyromonadaceae	unclassified	9	1	12	0	33	6	61
Otu766	Actinobacteria	Actinobacteria	Coriobacteriales	Coriobacteriaceae	Atopobium	1	0	13	0	0	5	19
Otu767	Tenericutes	Mollicutes	Anaeroplasmatales	Anaeroplasmataceae	Anaeroplasma	7	1	6	0	18	14	46
Otu768	Bacteroidetes	Bacteroidia	Bacteroidales	Prevotellaceae	Prevotella	12	1	0	1	36	0	50
Otu769	Actinobacteria	Actinobacteria	Coriobacteriales	Coriobacteriaceae	Enterorhabdus	1	1	1	7	0	4	14
Otu770	Proteobacteria	Gammaproteobacteria	unclassified	unclassified	unclassified	9	5	0	69	11	0	94
Otu771	Bacteroidetes	Bacteroidia	Bacteroidales	Prevotellaceae	Prevotella	0	0	0	0	11	0	11
Otu772	Firmicutes	Clostridia	Clostridiales	Clostridiales_Incertae Sedis XIII	Mogibacterium	29	11	69	10	7	6	132
Otu773	Firmicutes	Clostridia	Clostridiales	Ruminococcaceae	Clostridium IV	11	6	6	1	0	6	30
Otu774	Actinobacteria	Actinobacteria	Coriobacteriales	Coriobacteriaceae	Parvibacter	4	3	3	4	0	9	23
Otu775	unclassified	unclassified	unclassified	unclassified	unclassified	6	7	1	6	11	0	31
Otu776	Bacteroidetes	Bacteroidia	Bacteroidales	Prevotellaceae	Prevotella	0	4	11	0	0	0	15
Otu777	Tenericutes	Mollicutes	unclassified	unclassified	unclassified	1	3	0	11	1	4	20
Otu778	Firmicutes	Clostridia	Clostridiales	Clostridiales_Incertae Sedis XI	Dethiosulfatibacter	20	12	0	0	30	0	62
Otu779	Firmicutes	Clostridia	Clostridiales	Lachnospiraceae	Clostridium XlVa	11	5	1	0	16	1	34
Otu780	Bacteroidetes	Bacteroidia	Bacteroidales	Marinilabiliaceae	unclassified	3	0	0	0	0	13	16
Otu781	Firmicutes	Clostridia	Clostridiales	Lachnospiraceae	Lachnospiracea_incertae_sedis	3	31	1	3	17	0	55
Otu782	Bacteroidetes	Bacteroidia	Bacteroidales	Prevotellaceae	Prevotella	7	0	12	12	0	9	40
Otu783	Bacteroidetes	Bacteroidia	Bacteroidales	Prevotellaceae	Prevotella	0	10	0	0	0	0	10
Otu784	Bacteroidetes	Bacteroidia	Bacteroidales	Prevotellaceae	Prevotella	1	33	0	1	0	12	47
Otu785	Synergistetes	Synergistia	Synergistales	Synergistaceae	Fretibacterium	13	12	9	12	10	11	67
Otu786	Bacteroidetes	Bacteroidia	Bacteroidales	Porphyromonadaceae	Paludibacter	0	0	0	10	0	0	10
Otu787	Firmicutes	Clostridia	Clostridiales	Lachnospiraceae	unclassified	6	4	10	5	0	25	50
Otu788	Bacteroidetes	Bacteroidia	Bacteroidales	Prevotellaceae	Prevotella	0	10	0	0	0	0	10
Otu789	Firmicutes	Clostridia	Clostridiales	unclassified	unclassified	0	1	0	0	0	10	11
Otu790	Actinobacteria	Actinobacteria	Coriobacteriales	Coriobacteriaceae	unclassified	6	0	9	53	6	13	87
Otu791	Firmicutes	Clostridia	Clostridiales	Ruminococcaceae	unclassified	0	0	0	15	0	0	15
Otu792	Firmicutes	Clostridia	Clostridiales	Eubacteriaceae	unclassified	1	0	1	10	0	0	12
Otu793	Bacteroidetes	Bacteroidia	Bacteroidales	Prevotellaceae	Paraprevotella	6	3	0	3	11	0	23
Otu794	Firmicutes	Clostridia	Clostridiales	Lachnospiraceae	Butyrivibrio	4	22	35	12	3	38	114
Otu795	Verrucomicrobia	Subdivision3	NA	NA	Subdivision3_genera_incertae_sedis	10	5	4	15	5	2	41
Otu796	Firmicutes	Clostridia	Clostridiales	Lachnospiraceae	Coprococcus	11	7	2	10	9	9	48
Otu797	Bacteroidetes	Bacteroidia	Bacteroidales	Prevotellaceae	Prevotella	1	0	0	0	0	10	11
Otu798	Firmicutes	Clostridia	Clostridiales	Lachnospiraceae	unclassified	0	0	0	10	0	0	10
Otu799	Bacteroidetes	Bacteroidia	Bacteroidales	Prevotellaceae	Prevotella	8	0	3	72	11	5	99
Otu800	Bacteroidetes	Bacteroidia	Bacteroidales	Prevotellaceae	Prevotella	0	11	0	0	0	0	11
Otu801	Bacteroidetes	Bacteroidia	Bacteroidales	Prevotellaceae	Prevotella	0	0	0	10	0	0	10
Otu802	Bacteroidetes	Bacteroidia	Bacteroidales	Porphyromonadaceae	Falsiporphyromonas	2	3	0	0	11	1	17
Otu803	Firmicutes	Clostridia	Clostridiales	Lachnospiraceae	Lachnoanaerobaculum	0	9	0	0	4	0	13
Otu804	Bacteroidetes	Bacteroidia	Bacteroidales	Prevotellaceae	Prevotella	9	0	0	0	0	0	9
Otu805	Bacteroidetes	Bacteroidia	Bacteroidales	Porphyromonadaceae	unclassified	0	9	43	0	0	0	52
Otu806	Firmicutes	Clostridia	Clostridiales	Clostridiales_Incertae Sedis XIII	Anaerovorax	2	1	0	2	4	0	9
Otu807	Bacteroidetes	Bacteroidia	Bacteroidales	Prevotellaceae	Prevotella	0	0	5	12	5	2	24
Otu808	Cyanobacteria/Chloroplast	Chloroplast	NA	Chloroplast	Streptophyta	2	2	5	0	0	24	33
Otu809	Verrucomicrobia	Subdivision5	NA	NA	Subdivision5_genera_incertae_sedis	0	10	1	15	1	3	30
Otu810	Bacteroidetes	Bacteroidia	Bacteroidales	Prevotellaceae	Alloprevotella	10	0	3	9	4	9	35
Otu811	Firmicutes	Clostridia	Clostridiales	Ruminococcaceae	Clostridium IV	17	42	2	134	54	2	251
Otu812	Bacteroidetes	Bacteroidia	Bacteroidales	Prevotellaceae	Prevotella	0	9	0	0	0	0	9
Otu813	Bacteroidetes	Bacteroidia	Bacteroidales	Prevotellaceae	Prevotella	2	10	0	0	2	0	14
Otu814	Bacteroidetes	Sphingobacteriia	Sphingobacteriales	unclassified	unclassified	21	6	5	8	10	2	52
Otu815	Firmicutes	Clostridia	Clostridiales	Lachnospiraceae	Butyrivibrio	7	1	9	20	23	12	72
Otu816	Firmicutes	Clostridia	Clostridiales	Lachnospiraceae	Fusicatenibacter	6	1	8	3	1	9	28
Otu817	Armatimonadetes	NA	NA	NA	Armatimonadetes_gp2	22	10	0	8	16	7	63
Otu818	Bacteroidetes	Bacteroidia	Bacteroidales	Prevotellaceae	Prevotella	0	0	0	1	9	0	10
Otu819	Bacteroidetes	Bacteroidia	Bacteroidales	Prevotellaceae	Prevotella	3	14	3	26	2	8	56
Otu820	Bacteroidetes	Bacteroidia	Bacteroidales	Prevotellaceae	Prevotella	0	0	0	0	0	8	8
Otu821	Bacteroidetes	Bacteroidia	Bacteroidales	Prevotellaceae	Prevotella	8	0	0	0	0	0	8
Otu822	Bacteroidetes	Bacteroidia	Bacteroidales	Porphyromonadaceae	unclassified	1	0	0	26	0	8	35
Otu823	Firmicutes	Clostridia	Clostridiales	unclassified	unclassified	9	2	29	5	2	7	54
Otu824	Firmicutes	Clostridia	Clostridiales	Lachnospiraceae	Lachnospiracea_incertae_sedis	4	3	2	8	0	22	39
Otu825	Bacteroidetes	Bacteroidia	Bacteroidales	Prevotellaceae	Paraprevotella	0	11	0	0	0	0	11
Otu826	Firmicutes	Clostridia	Clostridiales	Ruminococcaceae	Intestinimonas	5	6	0	3	8	0	22
Otu827	Firmicutes	Clostridia	Clostridiales	Ruminococcaceae	unclassified	0	0	0	0	8	0	8
Otu828	Firmicutes	Clostridia	Clostridiales	Lachnospiraceae	Butyrivibrio	0	11	0	9	22	26	68
Otu829	Verrucomicrobia	Verrucomicrobiae	Verrucomicrobiales	Verrucomicrobiaceae	Akkermansia	6	7	8	9	2	3	35
Otu830	Bacteroidetes	Bacteroidia	Bacteroidales	Prevotellaceae	Prevotella	0	0	0	0	8	0	8
Otu831	Bacteroidetes	Bacteroidia	Bacteroidales	Porphyromonadaceae	Barnesiella	8	2	0	1	5	17	33
Otu832	Bacteroidetes	Bacteroidia	Bacteroidales	Prevotellaceae	Prevotella	1	1	0	0	8	0	10
Otu833	Bacteroidetes	Bacteroidia	Bacteroidales	Prevotellaceae	Prevotella	1	0	0	1	8	0	10
Otu834	Firmicutes	Clostridia	Clostridiales	Eubacteriaceae	Eubacterium	5	1	7	7	1	7	28
Otu835	Bacteroidetes	Bacteroidia	Bacteroidales	Prevotellaceae	Prevotella	7	0	0	0	0	0	7
Otu836	Bacteroidetes	Bacteroidia	Bacteroidales	Prevotellaceae	Prevotella	3	25	0	0	13	0	41
Otu837	Bacteroidetes	Bacteroidia	Bacteroidales	Prevotellaceae	Prevotella	0	7	0	0	0	0	7
Otu838	Verrucomicrobia	Subdivision5	NA	NA	Subdivision5_genera_incertae_sedis	0	5	0	0	8	0	13
Otu839	Bacteroidetes	Bacteroidia	Bacteroidales	Prevotellaceae	Prevotella	0	7	0	0	0	0	7
Otu840	Bacteroidetes	Sphingobacteriia	Sphingobacteriales	Chitinophagaceae	unclassified	0	3	0	9	0	5	17
Otu841	Bacteroidetes	Flavobacteriia	Flavobacteriales	Flavobacteriaceae	unclassified	0	41	65	8	31	0	145
Otu842	Firmicutes	Clostridia	Clostridiales	Ruminococcaceae	Oscillibacter	45	21	7	16	11	49	149
Otu843	Bacteroidetes	Flavobacteriia	Flavobacteriales	Flavobacteriaceae	Ornithobacterium	7	0	0	0	0	0	7
Otu844	Bacteroidetes	Bacteroidia	Bacteroidales	Prevotellaceae	Prevotella	12	1	1	1	1	0	16
Otu845	Bacteroidetes	Bacteroidia	Bacteroidales	Prevotellaceae	Prevotella	0	0	0	7	2	0	9
Otu846	Firmicutes	Clostridia	Clostridiales	Lachnospiraceae	Pseudobutyrivibrio	1	19	0	0	6	10	36
Otu847	Firmicutes	Clostridia	Clostridiales	Lachnospiraceae	Butyrivibrio	7	7	12	51	18	25	120
Otu848	Firmicutes	Clostridia	Clostridiales	unclassified	unclassified	17	16	2	61	23	8	127
Otu849	Bacteroidetes	Bacteroidia	Bacteroidales	Prevotellaceae	Prevotella	1	0	0	7	0	2	10
Otu850	Firmicutes	unclassified	unclassified	unclassified	unclassified	3	0	0	3	0	9	15
Otu851	Bacteroidetes	Bacteroidia	Bacteroidales	Prevotellaceae	Prevotella	1	0	0	8	0	0	9
Otu852	Verrucomicrobia	Subdivision5	NA	NA	Subdivision5_genera_incertae_sedis	0	8	0	0	1	0	9
Otu853	Firmicutes	Negativicutes	Selenomonadales	Acidaminococcaceae	Succiniclasticum	27	15	10	16	123	27	218
Otu854	Bacteroidetes	Bacteroidia	Bacteroidales	Porphyromonadaceae	Barnesiella	8	18	0	5	6	17	54
Otu855	Firmicutes	Clostridia	Clostridiales	Ruminococcaceae	Clostridium III	3	1	0	7	4	0	15
Otu856	Firmicutes	Clostridia	Clostridiales	Lachnospiraceae	Stomatobaculum	0	0	7	0	0	0	7
Otu857	Firmicutes	Clostridia	Clostridiales	Lachnospiraceae	Stomatobaculum	7	2	1	9	0	0	19
Otu858	Bacteroidetes	Bacteroidia	Bacteroidales	Prevotellaceae	Alloprevotella	5	4	0	0	7	7	23
Otu859	Spirochaetes	Spirochaetia	Spirochaetales	Spirochaetaceae	Treponema	0	6	7	1	0	8	22
Otu860	Bacteroidetes	Bacteroidia	Bacteroidales	Prolixibacteraceae	unclassified	4	6	7	1	5	0	23
Otu861	Bacteroidetes	Bacteroidia	Bacteroidales	Prevotellaceae	Prevotella	7	0	0	0	1	2	10
Otu862	Firmicutes	Clostridia	Clostridiales	Lachnospiraceae	unclassified	14	7	7	29	6	13	76
Otu863	Firmicutes	Negativicutes	Selenomonadales	Veillonellaceae	Schwartzia	0	9	0	0	2	0	11
Otu864	Proteobacteria	Deltaproteobacteria	Bdellovibrionales	Bdellovibrionaceae	Vampirovibrio	3	0	5	6	4	0	18
Otu865	Firmicutes	Clostridia	Clostridiales	Ruminococcaceae	Sporobacter	12	0	1	0	7	1	21
Otu866	Firmicutes	Clostridia	Clostridiales	Lachnospiraceae	Butyrivibrio	0	0	0	0	0	7	7
Otu867	Firmicutes	Clostridia	Clostridiales	Lachnospiraceae	Shuttleworthia	6	3	1	11	5	15	41
Otu868	Firmicutes	Clostridia	Clostridiales	Ruminococcaceae	Oscillibacter	9	1	0	6	5	1	22
Otu869	Bacteroidetes	Bacteroidia	Bacteroidales	Porphyromonadaceae	Tannerella	0	0	0	9	0	0	9
Otu870	Bacteroidetes	Bacteroidia	Bacteroidales	Porphyromonadaceae	Acetobacteroides	5	0	0	1	0	0	6
Otu871	Verrucomicrobia	Subdivision5	NA	NA	Subdivision5_genera_incertae_sedis	1	1	0	0	6	0	8
Otu872	Bacteroidetes	Bacteroidia	Bacteroidales	Prevotellaceae	Prevotella	0	6	0	0	0	0	6
Otu873	Firmicutes	Clostridia	Clostridiales	Ruminococcaceae	unclassified	414	0	0	6	14	0	434
Otu874	Bacteroidetes	Bacteroidia	Bacteroidales	Prevotellaceae	Prevotella	0	0	0	0	6	0	6
Otu875	Bacteroidetes	Bacteroidia	Bacteroidales	Porphyromonadaceae	unclassified	1	0	0	0	0	7	8
Otu876	Firmicutes	Clostridia	Clostridiales	Lachnospiraceae	Coprococcus	0	6	0	0	0	0	6
Otu877	Firmicutes	Clostridia	Clostridiales	Lachnospiraceae	unclassified	1	2	17	2	6	11	39
Otu878	Bacteroidetes	Bacteroidia	Bacteroidales	Porphyromonadaceae	Coprobacter	7	1	9	13	5	4	39
Otu879	Bacteroidetes	Bacteroidia	Bacteroidales	Porphyromonadaceae	Barnesiella	0	1	2	6	1	1	11
Otu880	Firmicutes	Clostridia	Clostridiales	Lachnospiraceae	Clostridium XlVa	4	1	0	0	6	0	11
Otu881	Tenericutes	Mollicutes	Mycoplasmatales	Mycoplasmataceae	Mycoplasma	0	9	7	5	0	2	23
Otu882	Proteobacteria	Deltaproteobacteria	Bdellovibrionales	Bdellovibrionaceae	Vampirovibrio	2	3	1	7	10	1	24
Otu883	Firmicutes	Clostridia	Clostridiales	Lachnospiraceae	unclassified	1	4	0	0	0	5	10
Otu884	Bacteroidetes	Bacteroidia	Bacteroidales	Prevotellaceae	Prevotella	6	0	0	2	0	0	8
Otu885	Bacteroidetes	Bacteroidia	Bacteroidales	Prevotellaceae	Prevotella	3	9	0	0	6	3	21
Otu886	Firmicutes	Clostridia	Clostridiales	unclassified	unclassified	23	0	5	0	2	1	31
Otu887	Bacteroidetes	Bacteroidia	Bacteroidales	Prevotellaceae	Prevotella	3	1	0	5	59	15	83
Otu888	Bacteroidetes	Bacteroidia	Bacteroidales	Prevotellaceae	Prevotella	0	37	0	98	0	0	135
Otu889	Bacteroidetes	Bacteroidia	Bacteroidales	Prolixibacteraceae	unclassified	0	108	0	0	0	0	108
Otu890	Bacteroidetes	Bacteroidia	Bacteroidales	Prevotellaceae	Paraprevotella	0	0	0	7	0	0	7
Otu891	unclassified	unclassified	unclassified	unclassified	unclassified	0	2	3	18	12	1	36
Otu892	Proteobacteria	Deltaproteobacteria	Bdellovibrionales	Bdellovibrionaceae	Vampirovibrio	2	1	0	8	9	0	20
Otu893	Firmicutes	Clostridia	Clostridiales	Lachnospiraceae	Lachnospiracea_incertae_sedis	0	2	0	0	5	0	7
Otu894	Bacteroidetes	Bacteroidia	Bacteroidales	Porphyromonadaceae	unclassified	0	0	0	0	0	5	5
Otu895	Bacteroidetes	Bacteroidia	Bacteroidales	Porphyromonadaceae	Tannerella	1	0	5	0	0	0	6
Otu896	Actinobacteria	Actinobacteria	Coriobacteriales	Coriobacteriaceae	Senegalimassilia	0	0	5	1	0	1	7
Otu897	Bacteroidetes	Bacteroidia	Bacteroidales	Prevotellaceae	Paraprevotella	0	0	3	0	68	6	77
Otu898	Firmicutes	Clostridia	Clostridiales	Ruminococcaceae	Oscillibacter	1	0	0	0	4	0	5
Otu899	Bacteroidetes	Bacteroidia	Bacteroidales	Porphyromonadaceae	unclassified	0	1	0	7	1	0	9
Otu900	Bacteroidetes	Flavobacteriia	Flavobacteriales	Flavobacteriaceae	unclassified	0	1	0	5	3	9	18
Otu901	Firmicutes	Clostridia	Clostridiales	Lachnospiraceae	Butyrivibrio	0	6	0	0	0	1	7
Otu902	Proteobacteria	unclassified	unclassified	unclassified	unclassified	9	15	0	75	0	1	100
Otu903	Bacteroidetes	Sphingobacteriia	Sphingobacteriales	Sphingobacteriaceae	unclassified	9	22	5	2	0	0	38
Otu904	Spirochaetes	Spirochaetia	Spirochaetales	Spirochaetaceae	Treponema	4	3	1	0	5	0	13
Otu905	Bacteroidetes	Bacteroidia	Bacteroidales	Prevotellaceae	Prevotella	0	0	0	3	7	0	10
Otu906	Firmicutes	unclassified	unclassified	unclassified	unclassified	0	0	1	0	0	15	16
Otu907	Bacteroidetes	Bacteroidia	Bacteroidales	Prevotellaceae	Prevotella	2	0	0	5	0	0	7
Otu908	Bacteroidetes	Bacteroidia	Bacteroidales	Prevotellaceae	Prevotella	5	0	0	0	1	0	6
Otu909	Firmicutes	Clostridia	Clostridiales	Ruminococcaceae	Clostridium IV	5	1	0	0	0	0	6
Otu910	Firmicutes	Clostridia	Clostridiales	Ruminococcaceae	Clostridium IV	0	0	5	0	0	1	6
Otu911	Firmicutes	Clostridia	Clostridiales	Clostridiales_Incertae Sedis XIII	Anaerovorax	17	3	3	14	0	4	41
Otu912	Bacteroidetes	Bacteroidia	Bacteroidales	Prevotellaceae	Prevotella	0	1	5	0	0	0	6
Otu913	Firmicutes	Clostridia	Clostridiales	Lachnospiraceae	Lachnospiracea_incertae_sedis	5	5	0	0	3	0	13
Otu914	Firmicutes	Clostridia	Clostridiales	Lachnospiraceae	Clostridium XlVa	5	3	0	1	2	1	12
Otu915	Firmicutes	Clostridia	Clostridiales	Lachnospiraceae	Syntrophococcus	0	0	0	3	0	2	5
Otu916	Firmicutes	Clostridia	Clostridiales	Ruminococcaceae	Sporobacter	0	0	0	5	1	0	6
Otu917	Bacteroidetes	Bacteroidia	Bacteroidales	Porphyromonadaceae	unclassified	5	0	0	0	0	0	5
Otu918	Firmicutes	Erysipelotrichia	Erysipelotrichales	Erysipelotrichaceae	Holdemania	4	3	0	1	0	1	9
Otu919	Bacteroidetes	Bacteroidia	Bacteroidales	Prevotellaceae	Prevotella	0	0	5	0	0	0	5
Otu920	Elusimicrobia	Endomicrobia	NA	NA	Candidatus Endomicrobium	9	6	0	13	0	2	30
Otu921	Proteobacteria	Deltaproteobacteria	Bdellovibrionales	Bdellovibrionaceae	Vampirovibrio	0	0	0	0	0	4	4
Otu922	Firmicutes	Negativicutes	Selenomonadales	Acidaminococcaceae	Succiniclasticum	4	98	0	0	109	0	211
Otu923	Firmicutes	Clostridia	Clostridiales	Lachnospiraceae	Stomatobaculum	3	0	0	1	0	0	4
Otu924	Bacteroidetes	Bacteroidia	Bacteroidales	Prevotellaceae	Prevotella	0	20	6	5	8	44	83
Otu925	Bacteroidetes	Bacteroidia	Bacteroidales	Prevotellaceae	Prevotella	0	0	0	4	0	0	4
Otu926	Bacteroidetes	Bacteroidia	Bacteroidales	Prevotellaceae	Alloprevotella	13	3	4	0	0	1	21
Otu927	Firmicutes	Clostridia	Clostridiales	Lachnospiraceae	Lachnoanaerobaculum	0	0	0	0	0	4	4
Otu928	Bacteroidetes	Bacteroidia	Bacteroidales	Prevotellaceae	Paraprevotella	0	5	0	0	2	0	7
Otu929	Firmicutes	Clostridia	Clostridiales	Lachnospiraceae	Blautia	1	0	0	0	0	15	16
Otu930	Firmicutes	Clostridia	Halanaerobiales	Halanaerobiaceae	Halothermothrix	3	1	1	0	1	144	150
Otu931	Bacteroidetes	Bacteroidia	Bacteroidales	Porphyromonadaceae	Porphyromonas	1	0	1	1	2	0	5
Otu932	Firmicutes	Negativicutes	Selenomonadales	Acidaminococcaceae	Succiniclasticum	6	0	0	0	1	0	7
Otu933	Bacteroidetes	Bacteroidia	Bacteroidales	Porphyromonadaceae	Tannerella	0	0	0	10	0	0	10
Otu934	Bacteroidetes	Bacteroidia	Bacteroidales	Porphyromonadaceae	unclassified	0	0	0	4	0	1	5
Otu935	Bacteroidetes	Bacteroidia	Bacteroidales	Prevotellaceae	Paraprevotella	91	2	0	1	27	1	122
Otu936	Firmicutes	Clostridia	Clostridiales	Ruminococcaceae	unclassified	2	18	8	13	2	12	55
Otu937	Bacteroidetes	Bacteroidia	Bacteroidales	Bacteroidaceae	Bacteroides	1	1	0	4	6	1	13
Otu938	Tenericutes	Mollicutes	Anaeroplasmatales	Anaeroplasmataceae	Anaeroplasma	1	1	0	1	1	3	7
Otu939	unclassified	unclassified	unclassified	unclassified	unclassified	2	1	6	6	2	1	18
Otu940	Firmicutes	Clostridia	Clostridiales	Lachnospiraceae	unclassified	6	2	5	7	3	2	25
Otu941	Firmicutes	Clostridia	Clostridiales	Lachnospiraceae	Butyrivibrio	0	0	0	4	0	1	5
Otu942	Proteobacteria	Alphaproteobacteria	Rhizobiales	Bradyrhizobiaceae	Bradyrhizobium	4	4	0	4	1	3	16
Otu943	Firmicutes	Clostridia	Clostridiales	Peptostreptococcaceae	Acetoanaerobium	1	3	4	0	9	0	17
Otu944	Bacteroidetes	Bacteroidia	Bacteroidales	Porphyromonadaceae	Tannerella	9	5	0	4	1	6	25
Otu945	Actinobacteria	Actinobacteria	Coriobacteriales	Coriobacteriaceae	Paraeggerthella	0	0	2	2	0	0	4
Otu946	Firmicutes	Clostridia	Clostridiales	unclassified	unclassified	1	0	0	4	2	25	32
Otu947	Firmicutes	Clostridia	Clostridiales	unclassified	unclassified	0	2	1	4	4	1	12
Otu948	Bacteroidetes	Bacteroidia	Bacteroidales	Prevotellaceae	Prevotella	4	0	0	0	0	0	4
Otu949	Bacteroidetes	Bacteroidia	Bacteroidales	unclassified	unclassified	16	14	9	0	23	4	66
Otu950	Bacteroidetes	Bacteroidia	Bacteroidales	Prevotellaceae	Paraprevotella	0	4	4	0	0	1	9
Otu951	Firmicutes	Clostridia	Clostridiales	Ruminococcaceae	unclassified	0	0	0	5	0	0	5
Otu952	Firmicutes	Clostridia	Clostridiales	Ruminococcaceae	Saccharofermentans	0	0	3	0	0	0	3
Otu953	Firmicutes	Clostridia	Clostridiales	Ruminococcaceae	unclassified	13	6	19	3	3	3	47
Otu954	Bacteroidetes	Bacteroidia	Bacteroidales	Porphyromonadaceae	Barnesiella	1	1	4	0	1	2	9
Otu955	Bacteroidetes	Bacteroidia	Bacteroidales	Prevotellaceae	Prevotella	1	3	0	1	0	0	5
Otu956	Bacteroidetes	Bacteroidia	Bacteroidales	Prevotellaceae	Prevotella	1	0	5	0	4	0	10
Otu957	Bacteroidetes	Bacteroidia	Bacteroidales	Porphyromonadaceae	Porphyromonas	1	1	0	3	0	1	6
Otu958	Bacteroidetes	unclassified	unclassified	unclassified	unclassified	71	5	0	0	0	300	376
Otu959	Firmicutes	Clostridia	Clostridiales	Clostridiales_Incertae Sedis XIII	unclassified	0	0	0	0	3	0	3
Otu960	Spirochaetes	Spirochaetia	Spirochaetales	Spirochaetaceae	Treponema	0	0	1	2	3	0	6
Otu961	Firmicutes	Clostridia	Clostridiales	unclassified	unclassified	3	12	18	2	2	5	42
Otu962	Firmicutes	Negativicutes	Selenomonadales	Veillonellaceae	Anaerovibrio	0	0	3	0	0	0	3
Otu963	Bacteroidetes	Bacteroidia	Bacteroidales	Prevotellaceae	Prevotella	10	2	0	0	0	0	12
Otu964	Bacteroidetes	Bacteroidia	Bacteroidales	Prevotellaceae	Prevotella	0	1	1	3	11	0	16
Otu965	Firmicutes	Clostridia	Clostridiales	Ruminococcaceae	unclassified	0	0	3	2	0	0	5
Otu966	Firmicutes	unclassified	unclassified	unclassified	unclassified	2	3	0	2	0	2	9
Otu967	Fusobacteria	Fusobacteriia	Fusobacteriales	Fusobacteriaceae	Fusobacterium	1	0	1	4	3	0	9
Otu968	Firmicutes	Clostridia	Clostridiales	Clostridiales_Incertae Sedis XI	unclassified	0	0	0	9	0	3	12
Otu969	Bacteroidetes	Bacteroidia	Bacteroidales	Porphyromonadaceae	Paludibacter	1	1	3	0	0	0	5
Otu970	Bacteroidetes	Bacteroidia	Bacteroidales	Prevotellaceae	Prevotella	0	0	0	0	3	0	3
Otu971	SR1	NA	NA	NA	SR1_genera_incertae_sedis	3	19	0	0	0	2	24
Otu972	Firmicutes	Negativicutes	Selenomonadales	Acidaminococcaceae	Succiniclasticum	0	0	0	3	0	0	3
Otu973	Firmicutes	Clostridia	Clostridiales	Ruminococcaceae	Oscillibacter	4	2	1	1	1	0	9
Otu974	Firmicutes	Clostridia	Clostridiales	Ruminococcaceae	Ruminococcus	37	4	0	0	0	0	41
Otu975	Bacteroidetes	Bacteroidia	Bacteroidales	Marinilabiliaceae	Mangroviflexus	1	3	3	3	0	0	10
Otu976	Firmicutes	Negativicutes	Selenomonadales	Acidaminococcaceae	Succiniclasticum	0	3	0	0	0	0	3
Otu977	Bacteroidetes	Bacteroidia	Bacteroidales	Prevotellaceae	Prevotella	11	6	0	3	1	4	25
Otu978	Firmicutes	Clostridia	Clostridiales	Ruminococcaceae	Saccharofermentans	26	109	0	70	43	9	257
Otu979	Euryarchaeota	Methanobacteria	Methanobacteriales	Methanobacteriaceae	Methanobrevibacter	0	0	0	3	0	0	3
Otu980	Bacteroidetes	Bacteroidia	Bacteroidales	Porphyromonadaceae	Barnesiella	0	0	3	3	0	2	8
Otu981	Proteobacteria	Gammaproteobacteria	Aeromonadales	Succinivibrionaceae	Anaerobiospirillum	1	3	0	0	1	2	7
Otu982	Firmicutes	Clostridia	Clostridiales	Lachnospiraceae	unclassified	0	28	29	1	0	106	164
Otu983	Firmicutes	Clostridia	Clostridiales	Ruminococcaceae	unclassified	4	5	0	1	0	3	13
Otu984	Firmicutes	Negativicutes	Selenomonadales	Veillonellaceae	Anaerovibrio	11	4	0	0	0	3	18
Otu985	Bacteroidetes	Bacteroidia	Bacteroidales	Prevotellaceae	Prevotella	0	1	0	3	1	0	5
Otu986	Synergistetes	Synergistia	Synergistales	Synergistaceae	Lactivibrio	0	3	25	15	5	13	61
Otu987	Proteobacteria	Gammaproteobacteria	unclassified	unclassified	unclassified	39	29	20	111	30	7	236
Otu988	Bacteroidetes	Bacteroidia	Bacteroidales	Prevotellaceae	Prevotella	0	3	0	0	0	0	3
Otu989	Bacteroidetes	Bacteroidia	Bacteroidales	Porphyromonadaceae	Tannerella	0	3	1	0	0	0	4
Otu990	Proteobacteria	Alphaproteobacteria	Rhodospirillales	Rhodospirillaceae	Aestuariispira	3	26	0	2	5	0	36
Otu991	Firmicutes	Clostridia	Clostridiales	Ruminococcaceae	Papillibacter	2	0	0	0	0	0	2
Otu992	Firmicutes	Negativicutes	Selenomonadales	Veillonellaceae	Schwartzia	2	0	0	1	0	0	3
Otu993	Bacteroidetes	Bacteroidia	Bacteroidales	unclassified	unclassified	0	0	0	0	3	0	3
Otu994	Bacteroidetes	Bacteroidia	Bacteroidales	Prevotellaceae	Prevotella	1	3	0	30	1	0	35
Otu995	Firmicutes	Negativicutes	Selenomonadales	Veillonellaceae	Schwartzia	0	0	0	3	2	4	9
Otu996	Bacteroidetes	Bacteroidia	Bacteroidales	Prevotellaceae	Paraprevotella	0	3	0	0	0	0	3
Otu997	Bacteroidetes	Bacteroidia	Bacteroidales	Prevotellaceae	Prevotella	0	2	0	0	0	0	2
Otu998	Bacteroidetes	Bacteroidia	Bacteroidales	Prevotellaceae	Prevotella	0	0	2	0	0	0	2
Otu999	Bacteroidetes	Bacteroidia	Bacteroidales	Porphyromonadaceae	Coprobacter	0	0	0	2	0	0	2
Otu1000	Firmicutes	Clostridia	Clostridiales	Ruminococcaceae	Flavonifractor	0	0	0	2	0	0	2
Otu1001	Proteobacteria	Alphaproteobacteria	Rhodospirillales	Rhodospirillaceae	Aestuariispira	0	2	0	1	2	0	5
Otu1002	unclassified	unclassified	unclassified	unclassified	unclassified	0	0	2	0	0	0	2
Otu1003	Bacteroidetes	Bacteroidia	Bacteroidales	Porphyromonadaceae	Tannerella	0	4	0	0	0	2	6
Otu1004	Bacteroidetes	Bacteroidia	Bacteroidales	Prevotellaceae	Prevotella	0	0	0	0	11	0	11
Otu1005	Bacteroidetes	Bacteroidia	Bacteroidales	Prevotellaceae	Prevotella	0	2	0	0	0	0	2
Otu1006	Bacteroidetes	Sphingobacteriia	Sphingobacteriales	Sphingobacteriaceae	unclassified	1	0	0	1	10	0	12
Otu1007	Bacteroidetes	Bacteroidia	Bacteroidales	Prevotellaceae	Prevotella	0	1	5	0	0	0	6
Otu1008	Bacteroidetes	Flavobacteriia	Flavobacteriales	Flavobacteriaceae	Flavobacterium	1	2	0	0	1	0	4
Otu1009	Bacteroidetes	Bacteroidia	Bacteroidales	Prevotellaceae	Paraprevotella	2	0	0	0	0	0	2
Otu1010	Synergistetes	Synergistia	Synergistales	Synergistaceae	Synergistes	5	2	2	1	2	2	14
Otu1011	Proteobacteria	Alphaproteobacteria	Rhodospirillales	Rhodospirillaceae	Aestuariispira	4	15	0	1	0	9	29
Otu1012	Bacteroidetes	Bacteroidia	Bacteroidales	Prevotellaceae	Prevotella	0	2	0	2	2	0	6
Otu1013	Bacteroidetes	Bacteroidia	Bacteroidales	Prevotellaceae	Prevotella	1	2	0	4	0	2	9
Otu1014	Bacteroidetes	Bacteroidia	Bacteroidales	Porphyromonadaceae	unclassified	0	0	2	0	0	0	2
Otu1015	Bacteroidetes	Bacteroidia	Bacteroidales	Prevotellaceae	Prevotella	0	1	0	2	0	0	3
Otu1016	Bacteroidetes	Bacteroidia	Bacteroidales	Prevotellaceae	Prevotella	0	0	0	0	2	0	2
Otu1017	Firmicutes	Erysipelotrichia	Erysipelotrichales	Erysipelotrichaceae	unclassified	0	3	0	0	0	0	3
Otu1018	Firmicutes	Negativicutes	Selenomonadales	Veillonellaceae	Anaerovibrio	0	0	5	0	2	4	11
Otu1019	Bacteroidetes	Bacteroidia	Bacteroidales	Porphyromonadaceae	unclassified	0	0	0	0	0	2	2
Otu1020	Proteobacteria	Gammaproteobacteria	Pseudomonadales	Moraxellaceae	Acinetobacter	0	0	2	0	0	0	2
Otu1021	Bacteroidetes	Bacteroidia	Bacteroidales	Prevotellaceae	Prevotella	1	3	2	2	1	0	9
Otu1022	Firmicutes	Clostridia	Clostridiales	Ruminococcaceae	unclassified	0	0	0	0	0	2	2
Otu1023	Firmicutes	Negativicutes	Selenomonadales	Veillonellaceae	Schwartzia	0	1	0	0	0	4	5
Otu1024	Firmicutes	Clostridia	Clostridiales	Ruminococcaceae	Cellulosibacter	1	10	0	3	0	0	14
Otu1025	Bacteroidetes	Bacteroidia	Bacteroidales	Porphyromonadaceae	unclassified	0	0	0	0	0	2	2
Otu1026	Bacteroidetes	Bacteroidia	Bacteroidales	Porphyromonadaceae	Coprobacter	0	3	0	0	2	0	5
Otu1027	Bacteroidetes	Bacteroidia	Bacteroidales	Porphyromonadaceae	Coprobacter	0	0	4	3	0	1	8
Otu1028	Bacteroidetes	Bacteroidia	Bacteroidales	Prevotellaceae	Prevotella	0	0	0	2	0	0	2
Otu1029	Bacteroidetes	Bacteroidia	Bacteroidales	Prevotellaceae	Paraprevotella	0	2	0	0	1	0	3
Otu1030	Bacteroidetes	Bacteroidia	Bacteroidales	Prevotellaceae	Prevotella	2	0	0	0	0	0	2
Otu1031	Bacteroidetes	Bacteroidia	Bacteroidales	Prevotellaceae	Prevotella	0	0	0	2	0	0	2
Otu1032	Bacteroidetes	Bacteroidia	Bacteroidales	Porphyromonadaceae	unclassified	0	0	0	3	0	0	3
Otu1033	Firmicutes	Clostridia	Clostridiales	Lachnospiraceae	unclassified	2	0	0	0	0	0	2
Otu1034	Bacteroidetes	Bacteroidia	Bacteroidales	Porphyromonadaceae	unclassified	0	0	0	2	0	0	2
Otu1035	Firmicutes	Negativicutes	Selenomonadales	Acidaminococcaceae	Succiniclasticum	0	0	2	0	0	0	2
Otu1036	Firmicutes	Clostridia	Clostridiales	Ruminococcaceae	Ercella	2	0	0	0	0	0	2
Otu1037	unclassified	unclassified	unclassified	unclassified	unclassified	0	2	0	2	0	0	4
Otu1038	Tenericutes	Mollicutes	Anaeroplasmatales	Anaeroplasmataceae	Anaeroplasma	0	2	0	0	0	0	2
Otu1039	Verrucomicrobia	Subdivision5	NA	NA	Subdivision5_genera_incertae_sedis	1	4	0	0	0	1	6
Otu1040	Bacteroidetes	Bacteroidia	Bacteroidales	unclassified	unclassified	0	0	0	2	0	0	2
Otu1041	Firmicutes	Erysipelotrichia	Erysipelotrichales	Erysipelotrichaceae	unclassified	0	0	2	1	0	0	3
Otu1042	Bacteroidetes	Bacteroidia	Bacteroidales	Prevotellaceae	Prevotella	0	0	0	0	0	2	2
Otu1043	Firmicutes	Erysipelotrichia	Erysipelotrichales	Erysipelotrichaceae	unclassified	0	2	0	3	0	0	5
Otu1044	Firmicutes	Clostridia	Clostridiales	unclassified	unclassified	8	2	0	0	4	2	16
Otu1045	Firmicutes	Clostridia	Clostridiales	Ruminococcaceae	Flavonifractor	0	4	9	2089	0	7	2109
Otu1046	Bacteroidetes	Bacteroidia	Bacteroidales	Prevotellaceae	Paraprevotella	0	0	1	3	0	0	4
Otu1047	Bacteroidetes	Bacteroidia	Bacteroidales	Porphyromonadaceae	unclassified	0	0	0	2	0	0	2
Otu1048	Firmicutes	Clostridia	Clostridiales	Lachnospiraceae	unclassified	5	2	6	9	0	12	34
Otu1049	Firmicutes	Clostridia	Clostridiales	unclassified	unclassified	16	0	10	3	0	10	39
Otu1050	Bacteroidetes	Bacteroidia	Bacteroidales	Prevotellaceae	Prevotella	0	0	0	0	2	1	3
Otu1051	Firmicutes	unclassified	unclassified	unclassified	unclassified	2	0	0	0	0	4	6
Otu1052	Bacteroidetes	Bacteroidia	Bacteroidales	Prevotellaceae	Prevotella	0	2	0	0	0	0	2
Otu1053	Bacteroidetes	Bacteroidia	Bacteroidales	Porphyromonadaceae	Barnesiella	4	2	8	0	0	2	16
Otu1054	Firmicutes	Clostridia	Clostridiales	Lachnospiraceae	Butyrivibrio	3	2	0	1	0	0	6
Otu1055	Firmicutes	Clostridia	Clostridiales	Ruminococcaceae	Flavonifractor	0	0	2	0	0	0	2
Otu1056	Bacteroidetes	Bacteroidia	Bacteroidales	Prevotellaceae	Prevotella	2	1	0	0	0	0	3
Otu1057	Bacteroidetes	Bacteroidia	Bacteroidales	Prevotellaceae	Prevotella	0	0	12	0	3	1	16
Otu1058	Bacteroidetes	Bacteroidia	Bacteroidales	Prevotellaceae	Paraprevotella	19	40	4	18	84	0	165
Otu1059	Firmicutes	Negativicutes	Selenomonadales	Acidaminococcaceae	Succiniclasticum	1	0	4	1	2	2	10
Otu1060	Tenericutes	Mollicutes	Mycoplasmatales	Mycoplasmataceae	Mycoplasma	0	0	0	2	0	0	2
Otu1063	Bacteroidetes	Sphingobacteriia	Sphingobacteriales	Chitinophagaceae	unclassified	8	0	0	0	0	73	81
Otu1071	Bacteroidetes	Bacteroidia	Bacteroidales	Prevotellaceae	Prevotella	0	0	2	1	0	0	3
Otu1072	Firmicutes	Negativicutes	Selenomonadales	Acidaminococcaceae	Succiniclasticum	0	0	0	1	0	1	2
Otu1076	Actinobacteria	Actinobacteria	Coriobacteriales	Coriobacteriaceae	Adlercreutzia	0	0	0	1	1	0	2
Otu1085	Bacteroidetes	Bacteroidia	Bacteroidales	Marinilabiliaceae	unclassified	1	3	1	4	1	3	13
Otu1094	Firmicutes	Negativicutes	Selenomonadales	Acidaminococcaceae	Succiniclasticum	0	1	0	0	1	0	2
Otu1095	Firmicutes	Negativicutes	Selenomonadales	Veillonellaceae	Anaerovibrio	0	0	2	0	0	2	4
Otu1118	Bacteroidetes	Bacteroidia	Bacteroidales	Prevotellaceae	Prevotella	1	1	0	0	0	0	2
Otu1122	Proteobacteria	Gammaproteobacteria	Chromatiales	unclassified	unclassified	1	1	0	0	0	0	2
Otu1129	Firmicutes	Clostridia	Clostridiales	Ruminococcaceae	Ruminococcus	39	25	0	0	0	0	64
Otu1139	Tenericutes	Mollicutes	Mycoplasmatales	Mycoplasmataceae	unclassified	1	6	0	5	0	0	12
Otu1140	Firmicutes	Clostridia	Clostridiales	Lachnospiraceae	Lachnospiracea_incertae_sedis	0	1	5	8	1	1	16
Otu1146	Firmicutes	Clostridia	Clostridiales	Lachnospiraceae	Pseudobutyrivibrio	1	51	0	4	0	0	56
Otu1147	Firmicutes	Clostridia	Clostridiales	Lachnospiraceae	Pseudobutyrivibrio	0	0	0	2	0	0	2
Otu1157	Bacteroidetes	Bacteroidia	Bacteroidales	Porphyromonadaceae	Tannerella	1	0	0	0	1	0	2
Otu1158	Firmicutes	Negativicutes	Selenomonadales	Veillonellaceae	Selenomonas	0	7	3	0	0	2	12
Otu1166	Bacteroidetes	Bacteroidia	Bacteroidales	Prevotellaceae	Prevotella	0	0	2	1	2	0	5
Otu1171	Firmicutes	Clostridia	Clostridiales	Lachnospiraceae	unclassified	0	0	0	2	9	0	11
Otu1176	Verrucomicrobia	Subdivision5	NA	NA	Subdivision5_genera_incertae_sedis	0	1	1	6	0	0	8
Otu1178	Proteobacteria	unclassified	unclassified	unclassified	unclassified	6	1	13	19	56	5	100
Otu1184	Bacteroidetes	Bacteroidia	Bacteroidales	Prevotellaceae	Prevotella	0	1	0	0	0	1	2
Otu1188	Bacteroidetes	Bacteroidia	Bacteroidales	Porphyromonadaceae	unclassified	0	0	0	3	0	1	4
Otu1190	Bacteroidetes	Bacteroidia	Bacteroidales	Prevotellaceae	Prevotella	0	1	0	1	1	0	3
Otu1195	Bacteroidetes	Bacteroidia	Bacteroidales	Prevotellaceae	Prevotella	5	31	0	0	0	6	42
Otu1204	Bacteroidetes	Bacteroidia	Bacteroidales	Porphyromonadaceae	Tannerella	0	0	1	0	1	0	2
Otu1209	Bacteroidetes	Bacteroidia	Bacteroidales	Porphyromonadaceae	Coprobacter	0	0	0	2	0	0	2
Otu1213	Bacteroidetes	Bacteroidia	Bacteroidales	Porphyromonadaceae	Acetobacteroides	1	0	0	0	1	0	2
Otu1241	Firmicutes	Negativicutes	Selenomonadales	Veillonellaceae	Anaerovibrio	13	3	337	1	8	6	368
Otu1246	Bacteroidetes	Bacteroidia	Bacteroidales	Porphyromonadaceae	Coprobacter	1	0	0	0	1	0	2
Otu1252	Bacteroidetes	Bacteroidia	Bacteroidales	Marinilabiliaceae	Anaerophaga	1	7	0	0	0	2	10
Otu1266	Bacteroidetes	Bacteroidia	Bacteroidales	Prevotellaceae	Prevotella	0	0	1	0	1	0	2
Otu1275	Bacteroidetes	Bacteroidia	Bacteroidales	Porphyromonadaceae	unclassified	5	1	4	3	3	1	17
Otu1279	Firmicutes	Erysipelotrichia	Erysipelotrichales	Erysipelotrichaceae	unclassified	0	3	0	17	6	2	28
Otu1290	Firmicutes	Clostridia	Clostridiales	Syntrophomonadaceae	Pelospora	2	0	0	0	1	0	3
Otu1291	Firmicutes	Clostridia	Clostridiales	Ruminococcaceae	Ercella	2	0	0	0	1	0	3
Otu1306	Firmicutes	Clostridia	Clostridiales	unclassified	unclassified	0	1	0	4	0	0	5
Otu1307	Candidatus Saccharibacteria	NA	NA	NA	Saccharibacteria_genera_incertae_sedis	1	0	0	0	1	0	2
Otu1308	Firmicutes	Negativicutes	Selenomonadales	Veillonellaceae	Anaerovibrio	0	0	0	0	0	2	2
Otu1312	Bacteroidetes	Bacteroidia	Bacteroidales	Prevotellaceae	Prevotella	1	0	0	0	1	0	2
Otu1317	Firmicutes	Negativicutes	Selenomonadales	Veillonellaceae	Anaerovibrio	0	0	0	2	0	0	2
Otu1322	Bacteroidetes	Bacteroidia	Bacteroidales	Prevotellaceae	Prevotella	60	0	0	1	2	0	63
Otu1325	Bacteroidetes	Bacteroidia	Bacteroidales	Prevotellaceae	Prevotella	1	19	5	1	5	15	46
Otu1326	Firmicutes	Clostridia	Clostridiales	Lachnospiraceae	unclassified	3	1	0	0	1	2	7
Otu1333	Firmicutes	Clostridia	Clostridiales	Lachnospiraceae	Syntrophococcus	1	1	0	0	0	1	3
Otu1338	Bacteroidetes	Bacteroidia	Bacteroidales	Prevotellaceae	Prevotella	1	0	0	0	0	1	2
Otu1342	Bacteroidetes	Bacteroidia	Bacteroidales	Prevotellaceae	Prevotella	24	1	1	3	9	3	41
Otu1343	Firmicutes	Clostridia	Clostridiales	Ruminococcaceae	Sporobacter	0	1	0	0	0	52	53
Otu1344	Bacteroidetes	Bacteroidia	Bacteroidales	Prevotellaceae	Prevotella	0	1	0	0	0	1	2
Otu1348	Firmicutes	Clostridia	Clostridiales	Lachnospiraceae	Syntrophococcus	1	0	1	1	0	0	3
Otu1356	Bacteroidetes	Bacteroidia	Bacteroidales	Prevotellaceae	unclassified	30	3	1	0	0	0	34
Otu1359	Bacteroidetes	Bacteroidia	Bacteroidales	Prevotellaceae	Prevotella	1	0	0	1	0	0	2
Otu1361	Planctomycetes	Planctomycetia	Planctomycetales	Planctomycetaceae	Thermogutta	0	0	0	1	1	0	2
Otu1362	Bacteroidetes	Bacteroidia	Bacteroidales	Prevotellaceae	Prevotella	72	0	0	0	0	0	72
Otu1368	Bacteroidetes	Bacteroidia	Bacteroidales	Prevotellaceae	Prevotella	1	0	0	0	2	0	3
Otu1370	Proteobacteria	Gammaproteobacteria	unclassified	unclassified	unclassified	16	1	0	0	0	1	18
Otu1387	Bacteroidetes	Bacteroidia	Bacteroidales	Prevotellaceae	Paraprevotella	0	11	1	0	3	1	16
Otu1393	Bacteroidetes	Bacteroidia	Bacteroidales	Prevotellaceae	Prevotella	1	0	0	1	0	0	2
Otu1401	Firmicutes	Negativicutes	Selenomonadales	Acidaminococcaceae	Succiniclasticum	1	0	0	0	0	1	2
Otu1403	Bacteroidetes	Bacteroidia	Bacteroidales	Bacteroidales_incertae_sedis	Phocaeicola	1	0	0	0	0	1	2
Otu1404	Bacteroidetes	Bacteroidia	Bacteroidales	Porphyromonadaceae	unclassified	0	2	0	0	1	1	4
Otu1409	Bacteroidetes	Bacteroidia	Bacteroidales	Prevotellaceae	Prevotella	2	2	1	0	0	0	5
Otu1411	Bacteroidetes	Bacteroidia	Bacteroidales	Prevotellaceae	Paraprevotella	0	0	1	0	1	1	3
Otu1415	Bacteroidetes	Bacteroidia	Bacteroidales	Porphyromonadaceae	Tannerella	0	0	0	3	0	0	3
Otu1417	Bacteroidetes	Bacteroidia	Bacteroidales	Porphyromonadaceae	Tannerella	0	0	0	7	2	0	9
Otu1420	Bacteroidetes	Bacteroidia	Bacteroidales	Porphyromonadaceae	unclassified	2	0	1	0	0	10	13
Otu1421	Bacteroidetes	Bacteroidia	Bacteroidales	Prevotellaceae	Prevotella	0	2	0	0	0	1	3
Otu1422	Bacteroidetes	Bacteroidia	Bacteroidales	unclassified	unclassified	15	1	11	20	1	0	48
Otu1423	Bacteroidetes	Bacteroidia	Bacteroidales	Porphyromonadaceae	unclassified	0	0	0	1	1	1	3
Otu1428	Bacteroidetes	Bacteroidia	Bacteroidales	Prevotellaceae	Prevotella	0	0	2	0	0	0	2
Otu1450	Firmicutes	Negativicutes	Selenomonadales	Veillonellaceae	Schwartzia	0	0	0	1	0	1	2
Otu1457	Bacteroidetes	Bacteroidia	Bacteroidales	unclassified	unclassified	0	0	0	3	0	0	3
Otu1461	Bacteroidetes	Cytophagia	Cytophagales	unclassified	unclassified	0	0	2	0	0	0	2
Otu1462	Bacteroidetes	Bacteroidia	Bacteroidales	Porphyromonadaceae	Coprobacter	0	0	1	1	1	1	4
Otu1465	Bacteroidetes	Bacteroidia	Bacteroidales	Prevotellaceae	Prevotella	0	1	1	0	0	0	2
Otu1471	Proteobacteria	Gammaproteobacteria	Aeromonadales	Aeromonadaceae	Aeromonas	0	0	1	0	0	1	2
Otu1488	Bacteroidetes	Bacteroidia	Bacteroidales	Prevotellaceae	Prevotella	0	0	5	0	0	111	116
Otu1490	Bacteroidetes	Bacteroidia	Bacteroidales	Prevotellaceae	Prevotella	0	1	0	0	0	1	2
Otu1495	Firmicutes	Negativicutes	Selenomonadales	Veillonellaceae	Anaerovibrio	1	0	5	1	0	2	9
Otu1499	Firmicutes	Bacilli	Lactobacillales	Streptococcaceae	Streptococcus	3	0	0	1	3	0	7
Otu1504	Proteobacteria	Deltaproteobacteria	Bdellovibrionales	Bdellovibrionaceae	Vampirovibrio	0	1	0	0	3	1	5
Otu1511	Bacteroidetes	Bacteroidia	Bacteroidales	Prevotellaceae	Prevotella	2	0	0	0	1	0	3
Otu1516	Firmicutes	Clostridia	Clostridiales	unclassified	unclassified	0	0	0	0	1	4	5
Otu1517	Proteobacteria	Alphaproteobacteria	Rhodospirillales	Rhodospirillaceae	Aestuariispira	0	0	0	0	1	1	2
Otu1518	Verrucomicrobia	Subdivision5	NA	NA	Subdivision5_genera_incertae_sedis	1	5	1	0	0	4	11
Otu1539	Spirochaetes	Spirochaetia	Spirochaetales	Spirochaetaceae	Treponema	1	0	2	5	0	0	8
Otu1540	Firmicutes	Negativicutes	Selenomonadales	Veillonellaceae	Schwartzia	2	0	0	0	0	0	2
Otu1551	Proteobacteria	Deltaproteobacteria	Desulfuromonadales	Geobacteraceae	Geothermobacter	0	6	0	0	2	1	9
Otu1554	Bacteroidetes	Bacteroidia	Bacteroidales	Bacteroidaceae	Anaerorhabdus	1	0	0	0	3	1	5
Otu1556	Planctomycetes	Planctomycetia	Planctomycetales	Planctomycetaceae	Gimesia	0	0	1	0	2	0	3
Otu1565	Bacteroidetes	Bacteroidia	Bacteroidales	Prevotellaceae	Prevotella	3	3	2	2	1	0	11
Otu1568	Bacteroidetes	Bacteroidia	Bacteroidales	Prevotellaceae	Paraprevotella	0	4	1	0	0	0	5
Otu1574	Bacteroidetes	Bacteroidia	Bacteroidales	Prevotellaceae	Prevotella	0	0	1	1	0	0	2
Otu1577	Bacteroidetes	Bacteroidia	Bacteroidales	Porphyromonadaceae	unclassified	1	0	1	0	0	1	3
Otu1578	Proteobacteria	Alphaproteobacteria	Rhodospirillales	Rhodospirillaceae	Aestuariispira	1	1	0	0	0	1	3
Otu1581	Bacteroidetes	Bacteroidia	Bacteroidales	Porphyromonadaceae	unclassified	0	0	1	9	2	0	12
Otu1600	Bacteroidetes	Bacteroidia	Bacteroidales	unclassified	unclassified	54	0	0	0	0	9	63
Otu1603	Bacteroidetes	Bacteroidia	Bacteroidales	Prevotellaceae	Prevotella	0	0	1	1	0	1	3
Otu1607	Bacteroidetes	Bacteroidia	Bacteroidales	Prevotellaceae	Prevotella	0	0	1	1	0	0	2
Otu1612	Firmicutes	Clostridia	Clostridiales	Lachnospiraceae	Butyrivibrio	0	1	0	0	0	1	2
Otu1620	Firmicutes	Clostridia	Clostridiales	Lachnospiraceae	Stomatobaculum	0	0	1	1	0	0	2
Otu1629	Firmicutes	Clostridia	Clostridiales	unclassified	unclassified	0	0	1	0	0	2	3
Otu1633	Bacteroidetes	Bacteroidia	Bacteroidales	Porphyromonadaceae	Tannerella	0	0	0	1	1	0	2
Otu1642	Firmicutes	Clostridia	Clostridiales	unclassified	unclassified	10	2	0	1	9	0	22
Otu1646	Firmicutes	Negativicutes	Selenomonadales	Veillonellaceae	unclassified	2	2	6	1	2	0	13
Otu1651	Firmicutes	Clostridia	Clostridiales	unclassified	unclassified	4	0	1	1	0	2	8
Otu1654	Firmicutes	Clostridia	Clostridiales	unclassified	unclassified	1	1	0	0	1	0	3
Otu1657	Proteobacteria	Deltaproteobacteria	Desulfuromonadales	Desulfuromonadaceae	Desulfuromonas	3	0	3	0	48	0	54
Otu1661	Firmicutes	Clostridia	Clostridiales	Ruminococcaceae	unclassified	1	1	0	0	0	0	2
Otu1668	Bacteroidetes	Flavobacteriia	Flavobacteriales	Flavobacteriaceae	Chryseobacterium	0	0	0	1	0	1	2
Otu1676	Bacteroidetes	Bacteroidia	Bacteroidales	Prevotellaceae	Prevotella	0	0	0	4	0	0	4
Otu1678	Bacteroidetes	Bacteroidia	Bacteroidales	Porphyromonadaceae	unclassified	0	0	1	1	0	0	2
Otu1685	Bacteroidetes	Bacteroidia	Bacteroidales	Porphyromonadaceae	unclassified	0	0	1	4	4	1	10
Otu1710	Firmicutes	Clostridia	Clostridiales	Lachnospiraceae	unclassified	29	74	3	2	36	1	145
Otu1718	Bacteroidetes	Bacteroidia	Bacteroidales	Prevotellaceae	Prevotella	0	0	0	0	2	0	2
Otu1719	Bacteroidetes	Bacteroidia	Bacteroidales	Prevotellaceae	Paraprevotella	0	0	421	2	1	2	426
Otu1734	Lentisphaerae	Lentisphaeria	Victivallales	Victivallaceae	Victivallis	13	2	0	0	6	3	24
Otu1735	Firmicutes	Erysipelotrichia	Erysipelotrichales	Erysipelotrichaceae	unclassified	1	0	3	2	3	1	10
Otu1736	Bacteroidetes	Bacteroidia	Bacteroidales	Porphyromonadaceae	Coprobacter	0	0	6	0	1	0	7
Otu1758	Fusobacteria	Fusobacteriia	Fusobacteriales	Leptotrichiaceae	Streptobacillus	0	1	0	1	0	0	2
Otu1761	Bacteroidetes	Bacteroidia	Bacteroidales	Prevotellaceae	Paraprevotella	0	2	0	0	3	14	19
Otu1763	Bacteroidetes	Sphingobacteriia	Sphingobacteriales	unclassified	unclassified	7	7	0	0	0	0	14
Otu1766	Bacteroidetes	Bacteroidia	Bacteroidales	Porphyromonadaceae	unclassified	1	9	27	0	0	0	37
Otu1779	Firmicutes	Negativicutes	Selenomonadales	Veillonellaceae	Anaerovibrio	0	0	4	0	1	3	8
Otu1787	Bacteroidetes	Bacteroidia	Bacteroidales	Prevotellaceae	Prevotella	0	1	0	1	0	1	3
Otu1792	Firmicutes	Clostridia	Clostridiales	Lachnospiraceae	Ruminococcus2	9	1	2	1	3	8	24
Otu1795	Firmicutes	Negativicutes	Selenomonadales	Veillonellaceae	Selenomonas	0	2	6	0	0	0	8
Otu1798	Firmicutes	Clostridia	Clostridiales	Clostridiales_Incertae Sedis XIII	Anaerovorax	1	0	37	0	0	1	39
Otu1800	Bacteroidetes	Bacteroidia	Bacteroidales	Marinilabiliaceae	unclassified	1	0	1	0	0	0	2
Otu1802	Bacteroidetes	Bacteroidia	Bacteroidales	Porphyromonadaceae	unclassified	4	1	8	0	2	1	16
Otu1805	Bacteroidetes	Bacteroidia	Bacteroidales	Porphyromonadaceae	Tannerella	0	0	0	1	2	0	3
Otu1811	Bacteroidetes	Bacteroidia	Bacteroidales	Prevotellaceae	Prevotella	0	2	0	1	0	0	3
Otu1812	Firmicutes	Clostridia	Clostridiales	Clostridiales_Incertae Sedis XI	unclassified	0	1	1	1	1	0	4
Otu1828	Bacteroidetes	Bacteroidia	Bacteroidales	Marinilabiliaceae	unclassified	2	0	1	1	0	7	11
Otu1830	Bacteroidetes	Bacteroidia	Bacteroidales	Prevotellaceae	Prevotella	0	520	0	0	0	0	520
Otu1831	Firmicutes	Clostridia	Clostridiales	unclassified	unclassified	9	14	0	16	356	14	409
Otu1832	Bacteroidetes	Bacteroidia	Bacteroidales	Prevotellaceae	Prevotella	262	1	2	2	1	1	269
Otu1833	Bacteroidetes	Bacteroidia	Bacteroidales	Porphyromonadaceae	Barnesiella	1	0	0	0	0	253	254
Otu1834	Bacteroidetes	Bacteroidia	Bacteroidales	Prevotellaceae	Prevotella	0	224	0	0	0	0	224
Otu1835	Bacteroidetes	Bacteroidia	Bacteroidales	Porphyromonadaceae	unclassified	0	0	0	0	0	218	218
Otu1836	Bacteroidetes	Bacteroidia	Bacteroidales	Prevotellaceae	Prevotella	1	0	0	1	0	205	207
Otu1837	Bacteroidetes	Bacteroidia	Bacteroidales	Prevotellaceae	Prevotella	6	0	0	207	0	0	213
Otu1838	Firmicutes	Clostridia	Clostridiales	Lachnospiraceae	Pseudobutyrivibrio	198	2	3	490	3	63	759
Otu1839	Bacteroidetes	Bacteroidia	Bacteroidales	Porphyromonadaceae	Barnesiella	1	0	3	177	0	2	183
Otu1840	Bacteroidetes	Bacteroidia	Bacteroidales	Prevotellaceae	Prevotella	0	0	0	55	109	0	164
Otu1841	Firmicutes	Negativicutes	Selenomonadales	Acidaminococcaceae	Succiniclasticum	149	53	0	4	23	42	271
Otu1842	Bacteroidetes	Bacteroidia	Bacteroidales	Prevotellaceae	Prevotella	0	1	13	3	146	0	163
Otu1843	Firmicutes	Clostridia	Clostridiales	unclassified	unclassified	18	5	0	158	12	2	195
Otu1844	Firmicutes	Bacilli	Bacillales	unclassified	unclassified	66	32	13	24	16	143	294
Otu1845	Bacteroidetes	Bacteroidia	Bacteroidales	Prevotellaceae	Prevotella	0	0	1	0	0	128	129
Otu1846	Bacteroidetes	Bacteroidia	Bacteroidales	Prevotellaceae	Prevotella	1	129	1	0	0	1	132
Otu1847	Bacteroidetes	Bacteroidia	Bacteroidales	Prevotellaceae	Prevotella	0	122	0	0	0	0	122
Otu1848	Synergistetes	Synergistia	Synergistales	Synergistaceae	Pyramidobacter	2	2	0	8	1	110	123
Otu1849	Bacteroidetes	Bacteroidia	Bacteroidales	Prevotellaceae	Prevotella	14	121	1	63	22	2	223
Otu1850	Bacteroidetes	Bacteroidia	Bacteroidales	Porphyromonadaceae	unclassified	635	44	2	0	8	3	692
Otu1851	Firmicutes	Clostridia	Clostridiales	Lachnospiraceae	Lachnospiracea_incertae_sedis	13	0	0	109	1	32	155
Otu1852	Bacteroidetes	Bacteroidia	Bacteroidales	Porphyromonadaceae	unclassified	0	0	2	107	0	0	109
Otu1853	Bacteroidetes	Bacteroidia	Bacteroidales	Prevotellaceae	Prevotella	0	1	0	0	0	106	107
Otu1854	Bacteroidetes	Bacteroidia	Bacteroidales	Porphyromonadaceae	unclassified	0	0	0	98	0	0	98
Otu1855	Firmicutes	Bacilli	Bacillales	unclassified	unclassified	102	0	0	0	0	2	104
Otu1856	Bacteroidetes	Bacteroidia	Bacteroidales	unclassified	unclassified	3	101	54	75	5	0	238
Otu1857	Bacteroidetes	Bacteroidia	Bacteroidales	Porphyromonadaceae	Barnesiella	20	3	11	115	23	1	173
Otu1858	Bacteroidetes	Bacteroidia	Bacteroidales	unclassified	unclassified	14	26	100	43	7	5	195
Otu1859	Bacteroidetes	Bacteroidia	Bacteroidales	Prevotellaceae	Prevotella	1	92	0	1	0	0	94
Otu1860	Bacteroidetes	Bacteroidia	Bacteroidales	Prolixibacteraceae	unclassified	0	0	88	0	0	0	88
Otu1861	Bacteroidetes	Bacteroidia	Bacteroidales	Prevotellaceae	Prevotella	0	0	0	1	88	0	89
Otu1862	Proteobacteria	Epsilonproteobacteria	Campylobacterales	Campylobacteraceae	Campylobacter	50	38	4	13	47	21	173
Otu1863	Bacteroidetes	Bacteroidia	Bacteroidales	Porphyromonadaceae	unclassified	92	0	0	0	0	0	92
Otu1864	Firmicutes	Clostridia	Clostridiales	Clostridiales_Incertae Sedis XIII	Anaerovorax	35	43	20	85	22	26	231
Otu1865	Bacteroidetes	Bacteroidia	Bacteroidales	unclassified	unclassified	143	0	0	0	1	0	144
Otu1866	Bacteroidetes	Bacteroidia	Bacteroidales	Prevotellaceae	Prevotella	166	80	0	8	3	0	257
Otu1867	Bacteroidetes	Bacteroidia	Bacteroidales	Marinilabiliaceae	unclassified	0	0	78	0	2	0	80
Otu1868	Bacteroidetes	Bacteroidia	Bacteroidales	Porphyromonadaceae	Falsiporphyromonas	0	1	0	80	0	6	87
Otu1869	Bacteroidetes	Bacteroidia	Bacteroidales	Prevotellaceae	Prevotella	0	0	0	0	0	77	77
Otu1870	Bacteroidetes	Bacteroidia	Bacteroidales	Prevotellaceae	Prevotella	0	0	0	0	0	73	73
Otu1871	Firmicutes	Clostridia	Clostridiales	Ruminococcaceae	Anaerobacterium	59	40	0	1	72	37	209
Otu1872	Firmicutes	Clostridia	Clostridiales	Lachnospiraceae	Butyrivibrio	0	16	2	0	6	50	74
Otu1873	Bacteroidetes	Bacteroidia	Bacteroidales	Porphyromonadaceae	Barnesiella	18	36	0	46	4	74	178
Otu1874	Firmicutes	Clostridia	Clostridiales	Lachnospiraceae	Syntrophococcus	9	4	21	32	6	16	88
Otu1875	Firmicutes	Clostridia	Clostridiales	Lachnospiraceae	Syntrophococcus	5	4	68	42	6	6	131
Otu1876	Bacteroidetes	Bacteroidia	Bacteroidales	Marinilabiliaceae	unclassified	0	0	67	0	0	0	67
Otu1877	Bacteroidetes	Bacteroidia	Bacteroidales	Prevotellaceae	Prevotella	3	65	0	0	1	0	69
Otu1878	Firmicutes	Clostridia	unclassified	unclassified	unclassified	2	131	1	0	64	2	200
Otu1879	Bacteroidetes	Bacteroidia	Bacteroidales	unclassified	unclassified	8	8	1	44	12	1	74
Otu1880	Bacteroidetes	Bacteroidia	Bacteroidales	Prevotellaceae	Prevotella	0	62	0	0	0	0	62
Otu1881	Bacteroidetes	Bacteroidia	Bacteroidales	Prolixibacteraceae	unclassified	40	17	0	3	65	0	125
Otu1882	Firmicutes	Clostridia	Clostridiales	Ruminococcaceae	Ruminococcus	1	60	0	0	0	0	61
Otu1883	Bacteroidetes	Bacteroidia	Bacteroidales	Porphyromonadaceae	unclassified	23	37	0	0	0	10	70
Otu1884	Firmicutes	Clostridia	Clostridiales	Ruminococcaceae	unclassified	3	4	5	59	24	3	98
Otu1885	Bacteroidetes	Bacteroidia	Bacteroidales	Prevotellaceae	Prevotella	1	0	55	0	0	0	56
Otu1886	Firmicutes	Clostridia	Clostridiales	Lachnospiraceae	unclassified	34	73	10	6	28	44	195
Otu1887	Bacteroidetes	Sphingobacteriia	Sphingobacteriales	Chitinophagaceae	unclassified	9	9	0	55	3	3	79
Otu1888	Bacteroidetes	Bacteroidia	Bacteroidales	Marinilabiliaceae	unclassified	56	28	37	1	55	49	226
Otu1889	Bacteroidetes	Bacteroidia	Bacteroidales	Prevotellaceae	Paraprevotella	25	0	8	19	0	0	52
Otu1890	Bacteroidetes	Bacteroidia	Bacteroidales	Porphyromonadaceae	Coprobacter	52	42	0	0	4	30	128
Otu1891	Bacteroidetes	Bacteroidia	Bacteroidales	Porphyromonadaceae	Falsiporphyromonas	14	34	22	31	27	11	139
Otu1892	Firmicutes	Clostridia	Clostridiales	Lachnospiraceae	Lachnospiracea_incertae_sedis	29	32	11	50	3	11	136
Otu1893	Bacteroidetes	Bacteroidia	Bacteroidales	Prevotellaceae	Prevotella	0	0	6	0	0	50	56
Otu1894	Bacteroidetes	Bacteroidia	Bacteroidales	Prevotellaceae	Prevotella	4	24	1	2	0	52	83
Otu1895	Bacteroidetes	Bacteroidia	Bacteroidales	Prevotellaceae	Prevotella	0	0	0	0	49	0	49
Otu1896	Bacteroidetes	Bacteroidia	Bacteroidales	Porphyromonadaceae	unclassified	0	2	0	0	49	15	66
Otu1897	Firmicutes	Clostridia	Clostridiales	Lachnospiraceae	Lachnospiracea_incertae_sedis	32	50	1	11	68	3	165
Otu1898	Firmicutes	Clostridia	Clostridiales	unclassified	unclassified	1	3	0	56	3	0	63
Otu1899	Firmicutes	Clostridia	Clostridiales	Lachnospiraceae	Butyrivibrio	0	1	34	1	0	48	84
Otu1900	Bacteroidetes	Bacteroidia	Bacteroidales	Prevotellaceae	Prevotella	0	0	0	0	0	46	46
Otu1901	Bacteroidetes	Bacteroidia	Bacteroidales	Prevotellaceae	Alloprevotella	9	28	24	33	48	12	154
Otu1902	Synergistetes	Synergistia	Synergistales	Synergistaceae	unclassified	51	3	5	24	0	17	100
Otu1903	Firmicutes	Erysipelotrichia	Erysipelotrichales	Erysipelotrichaceae	Holdemania	17	9	22	14	22	9	93
Otu1904	Firmicutes	Clostridia	Clostridiales	Ruminococcaceae	Anaerobacterium	47	24	0	6	30	1	108
Otu1905	Elusimicrobia	Endomicrobia	NA	NA	Candidatus Endomicrobium	23	9	1	67	30	5	135
Otu1906	Synergistetes	Synergistia	Synergistales	Synergistaceae	Fretibacterium	0	1	0	0	43	0	44
Otu1907	unclassified	unclassified	unclassified	unclassified	unclassified	22	7	7	12	8	26	82
Otu1908	Firmicutes	Clostridia	Clostridiales	Lachnospiraceae	Murimonas	2	11	48	1	3	1	66
Otu1909	Bacteroidetes	Bacteroidia	Bacteroidales	Prevotellaceae	Prevotella	8	2	0	0	1	44	55
Otu1910	Bacteroidetes	Bacteroidia	Bacteroidales	Prevotellaceae	Prevotella	1	0	0	1	42	0	44
Otu1911	Bacteroidetes	Bacteroidia	Bacteroidales	Prevotellaceae	Prevotella	1	42	0	0	1	0	44
Otu1912	Proteobacteria	Deltaproteobacteria	Desulfovibrionales	Desulfovibrionaceae	Desulfovibrio	6	4	21	2	10	0	43
Otu1913	Firmicutes	Clostridia	Clostridiales	Ruminococcaceae	Saccharofermentans	13	17	1	9	43	31	114
Otu1914	Bacteroidetes	Bacteroidia	Bacteroidales	Porphyromonadaceae	unclassified	63	26	0	0	42	53	184
Otu1915	Firmicutes	Clostridia	Clostridiales	Lachnospiraceae	Pseudobutyrivibrio	5	6	0	42	11	5	69
Otu1916	Actinobacteria	Actinobacteria	Coriobacteriales	Coriobacteriaceae	Senegalimassilia	0	0	42	0	1	3	46
Otu1917	Planctomycetes	Planctomycetia	Planctomycetales	Planctomycetaceae	Gimesia	2	3	0	0	41	0	46
Otu1918	Firmicutes	unclassified	unclassified	unclassified	unclassified	1	17	8	8	7	32	73
Otu1919	Bacteroidetes	Bacteroidia	Bacteroidales	Porphyromonadaceae	Coprobacter	8	26	42	57	6	40	179
Otu1920	Proteobacteria	Deltaproteobacteria	Desulfovibrionales	Desulfovibrionaceae	unclassified	36	21	49	29	15	11	161
Otu1921	Firmicutes	Clostridia	Clostridiales	Lachnospiraceae	Stomatobaculum	0	0	0	0	0	38	38
Otu1922	Bacteroidetes	Bacteroidia	Bacteroidales	Prevotellaceae	Prevotella	38	0	0	0	0	0	38
Otu1923	Spirochaetes	Spirochaetia	Spirochaetales	Spirochaetaceae	Treponema	4	14	17	41	26	15	117
Otu1924	Verrucomicrobia	Subdivision5	NA	NA	Subdivision5_genera_incertae_sedis	10	64	33	36	27	15	185
Otu1925	Bacteroidetes	Bacteroidia	Bacteroidales	Prevotellaceae	Paraprevotella	0	41	0	0	0	0	41
Otu1926	Firmicutes	Clostridia	Clostridiales	Lachnospiraceae	unclassified	1	4	31	39	2	4	81
Otu1927	Firmicutes	Clostridia	Clostridiales	Lachnospiraceae	Oribacterium	36	34	39	15	72	30	226
Otu1928	Firmicutes	Clostridia	Clostridiales	Lachnospiraceae	unclassified	18	1	37	4	7	9	76
Otu1929	Firmicutes	Clostridia	Clostridiales	Eubacteriaceae	Eubacterium	35	26	5	33	3	5	107
Otu1930	Bacteroidetes	Bacteroidia	Bacteroidales	Prevotellaceae	Prevotella	10	37	1	17	4	7	76
Otu1931	Firmicutes	Clostridia	Clostridiales	Clostridiales_Incertae Sedis XIII	Anaerovorax	5	2	2	39	3	11	62
Otu1932	Firmicutes	Clostridia	Clostridiales	Lachnospiraceae	Clostridium XlVa	1	3	0	3	6	52	65
Otu1933	Firmicutes	Negativicutes	Selenomonadales	Veillonellaceae	unclassified	2	7	52	35	1	40	137
Otu1934	Bacteroidetes	Bacteroidia	Bacteroidales	Marinilabiliaceae	unclassified	6	1	2	35	7	2	53
Otu1935	Firmicutes	Clostridia	Clostridiales	Ruminococcaceae	Ruminococcus	35	0	0	0	2	2	39
Otu1936	Bacteroidetes	Bacteroidia	Bacteroidales	Prevotellaceae	Paraprevotella	7	24	1	6	7	15	60
Otu1937	Firmicutes	Erysipelotrichia	Erysipelotrichales	Erysipelotrichaceae	Holdemania	36	1	0	0	0	23	60
Otu1938	Firmicutes	Clostridia	Clostridiales	Ruminococcaceae	unclassified	17	8	7	9	5	9	55
Otu1939	Candidatus Saccharibacteria	NA	NA	NA	Saccharibacteria_genera_incertae_sedis	1	16	64	24	34	4	143
Otu1940	Firmicutes	Clostridia	Clostridiales	Clostridiales_Incertae Sedis XI	unclassified	11	17	2	26	0	30	86
Otu1941	Bacteroidetes	Bacteroidia	Bacteroidales	Prevotellaceae	unclassified	32	0	0	0	15	0	47
Otu1942	Firmicutes	Clostridia	Clostridiales	unclassified	unclassified	74	30	0	10	0	0	114
Otu1943	Bacteroidetes	Bacteroidia	Bacteroidales	Prevotellaceae	Prevotella	13	4	7	6	11	0	41
Otu1944	Firmicutes	Clostridia	Clostridiales	unclassified	unclassified	31	15	0	4	35	0	85
Otu1945	Tenericutes	Mollicutes	Anaeroplasmatales	Anaeroplasmataceae	Anaeroplasma	13	6	3	5	3	1	31
Otu1946	Firmicutes	Clostridia	Clostridiales	Lachnospiraceae	Butyrivibrio	11	4	2	3	2	5	27
Otu1947	Bacteroidetes	Bacteroidia	Bacteroidales	Marinilabiliaceae	Anaerophaga	31	16	1	39	13	45	145
Otu1948	Bacteroidetes	Bacteroidia	Bacteroidales	Prevotellaceae	Prevotella	1	0	0	27	0	32	60
Otu1949	Firmicutes	Clostridia	Clostridiales	Ruminococcaceae	unclassified	26	0	0	11	0	0	37
Otu1950	Firmicutes	Negativicutes	Selenomonadales	Veillonellaceae	Anaerovibrio	4	16	8	17	5	1	51
Otu1951	Firmicutes	Clostridia	Clostridiales	Ruminococcaceae	Anaerobacterium	25	0	0	0	0	0	25
Otu1952	Verrucomicrobia	Subdivision5	NA	NA	Subdivision5_genera_incertae_sedis	6	1	4	18	2	3	34
Otu1953	Firmicutes	Erysipelotrichia	Erysipelotrichales	Erysipelotrichaceae	Holdemania	42	10	48	95	14	26	235
Otu1954	Bacteroidetes	Bacteroidia	Bacteroidales	Prevotellaceae	Prevotella	24	1	10	13	13	3	64
Otu1955	Bacteroidetes	Bacteroidia	Bacteroidales	Prevotellaceae	Prevotella	0	0	0	24	12	1	37
Otu1956	Firmicutes	Erysipelotrichia	Erysipelotrichales	Erysipelotrichaceae	unclassified	21	14	3	17	25	5	85
Otu1957	Firmicutes	Bacilli	Bacillales	unclassified	unclassified	3	3	0	24	0	7	37
Otu1958	Bacteroidetes	Bacteroidia	Bacteroidales	Bacteroidales_incertae_sedis	Phocaeicola	1	3	24	13	99	0	140
Otu1959	Bacteroidetes	Bacteroidia	Bacteroidales	unclassified	unclassified	0	0	4	26	0	0	30
Otu1960	Bacteroidetes	Bacteroidia	Bacteroidales	Prevotellaceae	Prevotella	23	0	0	0	1	0	24
Otu1961	Bacteroidetes	Bacteroidia	Bacteroidales	Prevotellaceae	Prevotella	6	0	1	0	23	0	30
Otu1962	Firmicutes	Clostridia	Clostridiales	unclassified	unclassified	12	7	26	26	11	23	105
Otu1963	Synergistetes	Synergistia	Synergistales	Synergistaceae	Fretibacterium	2	3	0	0	0	23	28
Otu1964	Firmicutes	Clostridia	Clostridiales	Clostridiales_Incertae Sedis XIII	Anaerovorax	63	14	11	58	38	37	221
Otu1965	Firmicutes	Clostridia	Clostridiales	Lachnospiraceae	Ruminococcus2	2	0	28	10	0	14	54
Otu1966	Bacteroidetes	Bacteroidia	Bacteroidales	unclassified	unclassified	7	1	2	1	15	0	26
Otu1967	Bacteroidetes	Bacteroidia	Bacteroidales	Prevotellaceae	Prevotella	1	0	22	0	0	0	23
Otu1968	Proteobacteria	Betaproteobacteria	Burkholderiales	Comamonadaceae	Brachymonas	22	23	1	8	8	17	79
Otu1969	Bacteroidetes	Bacteroidia	Bacteroidales	Porphyromonadaceae	unclassified	23	0	0	0	0	0	23
Otu1970	Firmicutes	Clostridia	Clostridiales	Lachnospiraceae	Lachnospiracea_incertae_sedis	30	34	0	22	17	14	117
Otu1971	Firmicutes	Erysipelotrichia	Erysipelotrichales	Erysipelotrichaceae	Holdemania	3	4	21	4	4	15	51
Otu1972	Proteobacteria	Alphaproteobacteria	unclassified	unclassified	unclassified	1	21	0	0	0	5	27
Otu1973	Bacteroidetes	Bacteroidia	Bacteroidales	Prevotellaceae	Prevotella	0	0	0	0	21	0	21
Otu1974	Firmicutes	Negativicutes	Selenomonadales	Acidaminococcaceae	Succiniclasticum	0	0	4	4	0	23	31
Otu1975	Bacteroidetes	Bacteroidia	Bacteroidales	Prevotellaceae	Prevotella	1	21	0	1	2	0	25
Otu1976	Firmicutes	Clostridia	Clostridiales	Eubacteriaceae	Eubacterium	8	4	6	22	1	1	42
Otu1977	Bacteroidetes	Bacteroidia	Bacteroidales	Prevotellaceae	Prevotella	1	0	1	0	23	0	25
Otu1978	Bacteroidetes	Bacteroidia	Bacteroidales	Prolixibacteraceae	Meniscus	0	13	1	0	21	0	35
Otu1979	Bacteroidetes	Bacteroidia	Bacteroidales	Porphyromonadaceae	unclassified	0	0	7	0	0	13	20
Otu1980	Spirochaetes	Spirochaetia	Spirochaetales	Spirochaetaceae	Salinispira	5	21	13	8	2	13	62
Otu1981	Firmicutes	Clostridia	Clostridiales	Lachnospiraceae	unclassified	20	2	0	0	2	0	24
Otu1982	Spirochaetes	Spirochaetia	Spirochaetales	Spirochaetaceae	Treponema	2	1	1	21	6	1	32
Otu1983	Bacteroidetes	Bacteroidia	Bacteroidales	Porphyromonadaceae	unclassified	0	1	0	1	0	20	22
Otu1984	Firmicutes	Clostridia	Clostridiales	Lachnospiraceae	Syntrophococcus	4	3	20	0	3	12	42
Otu1985	Tenericutes	Mollicutes	Anaeroplasmatales	Anaeroplasmataceae	Anaeroplasma	19	19	22	8	8	19	95
Otu1986	unclassified	unclassified	unclassified	unclassified	unclassified	2	0	10	9	0	0	21
Otu1987	Bacteroidetes	Bacteroidia	Bacteroidales	Prevotellaceae	Prevotella	1	19	0	1	2	11	34
Otu1988	Bacteroidetes	Bacteroidia	Bacteroidales	Prevotellaceae	Prevotella	0	0	0	0	19	0	19
Otu1989	Firmicutes	Clostridia	Clostridiales	Ruminococcaceae	Intestinimonas	21	5	3	13	6	1	49
Otu1990	Firmicutes	Clostridia	Clostridiales	Clostridiales_Incertae Sedis XIII	Anaerovorax	19	5	2	2	0	2	30
Otu1991	Firmicutes	Clostridia	Clostridiales	Lachnospiraceae	Clostridium XlVa	24	16	3	2	8	1	54
Otu1992	Bacteroidetes	Bacteroidia	Bacteroidales	Porphyromonadaceae	unclassified	0	0	0	18	0	0	18
Otu1993	Bacteroidetes	Bacteroidia	Bacteroidales	unclassified	unclassified	6	8	20	13	1	0	48
Otu1994	Verrucomicrobia	Subdivision5	NA	NA	Subdivision5_genera_incertae_sedis	0	0	0	19	4	0	23
Otu1995	Bacteroidetes	Flavobacteriia	Flavobacteriales	Flavobacteriaceae	Soonwooa	3	0	1	7	10	0	21
Otu1996	Bacteroidetes	Bacteroidia	Bacteroidales	Prevotellaceae	Prevotella	0	18	0	0	0	0	18
Otu1997	Firmicutes	Clostridia	Clostridiales	Ruminococcaceae	Clostridium IV	11	17	4	10	5	8	55
Otu1998	Firmicutes	Clostridia	Clostridiales	Clostridiales_Incertae Sedis XIII	Anaerovorax	3	0	4	2	17	1	27
Otu1999	Actinobacteria	Actinobacteria	Coriobacteriales	Coriobacteriaceae	Atopobium	0	0	0	15	2	0	17
Otu2000	Bacteroidetes	Bacteroidia	Bacteroidales	Prevotellaceae	Prevotella	4	0	0	0	21	0	25
Otu2001	Bacteroidetes	Bacteroidia	Bacteroidales	Porphyromonadaceae	unclassified	2	18	0	0	0	2	22
Otu2002	Firmicutes	Clostridia	Clostridiales	Ruminococcaceae	Flavonifractor	0	0	0	18	0	0	18
Otu2003	Spirochaetes	Spirochaetia	Spirochaetales	Spirochaetaceae	Sphaerochaeta	8	1	14	18	3	2	46
Otu2004	Spirochaetes	Spirochaetia	Spirochaetales	Spirochaetaceae	Salinispira	0	14	4	18	11	23	70
Otu2005	Spirochaetes	Spirochaetia	Spirochaetales	Spirochaetaceae	Treponema	4	4	6	1	1	16	32
Otu2006	Firmicutes	Clostridia	Clostridiales	Lachnospiraceae	unclassified	17	2	1	30	1	17	68
Otu2007	Firmicutes	Clostridia	Clostridiales	Ruminococcaceae	unclassified	18	0	2	15	5	5	45
Otu2008	Firmicutes	Negativicutes	Selenomonadales	Veillonellaceae	Schwartzia	0	0	1	0	0	17	18
Otu2009	Firmicutes	Clostridia	Clostridiales	Ruminococcaceae	unclassified	15	1	0	12	2	3	33
Otu2010	Firmicutes	Negativicutes	Selenomonadales	Veillonellaceae	unclassified	2	3	10	0	1	17	33
Otu2011	Firmicutes	Clostridia	Clostridiales	Lachnospiraceae	Lachnospiracea_incertae_sedis	38	47	4	31	6	15	141
Otu2012	Proteobacteria	Deltaproteobacteria	Desulfovibrionales	Desulfovibrionaceae	Bilophila	27	5	4	6	13	15	70
Otu2013	Verrucomicrobia	Subdivision5	NA	NA	Subdivision5_genera_incertae_sedis	21	18	51	55	15	13	173
Otu2014	Bacteroidetes	Bacteroidia	Bacteroidales	Prevotellaceae	Prevotella	0	4	1	0	9	0	14
Otu2015	Firmicutes	Clostridia	Clostridiales	Lachnospiraceae	Anaerosporobacter	9	12	0	2	21	2	46
Otu2016	Bacteroidetes	Bacteroidia	Bacteroidales	Prevotellaceae	Prevotella	0	14	0	1	0	0	15
Otu2017	Bacteroidetes	Bacteroidia	Bacteroidales	Prevotellaceae	Prevotella	2	0	1	6	14	0	23
Otu2018	Firmicutes	Clostridia	Clostridiales	Lachnospiraceae	unclassified	7	1	0	14	3	2	27
Otu2019	Proteobacteria	unclassified	unclassified	unclassified	unclassified	2	0	15	0	0	0	17
Otu2020	Firmicutes	Clostridia	Clostridiales	Lachnospiraceae	Clostridium XlVa	1	1	0	14	0	0	16
Otu2021	Firmicutes	Clostridia	Clostridiales	Ruminococcaceae	Anaerobacterium	10	31	1	3	9	0	54
Otu2022	Firmicutes	Clostridia	Clostridiales	Ruminococcaceae	unclassified	2	1	0	3	13	1	20
Otu2023	Firmicutes	Clostridia	Clostridiales	Ruminococcaceae	Clostridium IV	6	7	13	0	1	4	31
Otu2024	Firmicutes	Clostridia	Clostridiales	Ruminococcaceae	unclassified	4	3	1	17	13	1	39
Otu2025	Planctomycetes	Planctomycetia	Planctomycetales	Planctomycetaceae	Planctopirus	1	2	3	13	2	0	21
Otu2026	Bacteroidetes	Bacteroidia	Bacteroidales	Prevotellaceae	Prevotella	0	1	0	13	0	0	14
Otu2027	Firmicutes	Clostridia	Clostridiales	Ruminococcaceae	Clostridium IV	2	8	8	10	5	14	47
Otu2028	Firmicutes	Clostridia	Clostridiales	Ruminococcaceae	unclassified	0	0	0	13	0	0	13
Otu2029	Bacteroidetes	Bacteroidia	Bacteroidales	Porphyromonadaceae	Falsiporphyromonas	6	0	1	14	0	4	25
Otu2030	Proteobacteria	Betaproteobacteria	Neisseriales	Neisseriaceae	Uruburuella	6	8	6	1	16	0	37
Otu2031	Firmicutes	Clostridia	Clostridiales	Clostridiales_Incertae Sedis XIII	Anaerovorax	1	2	0	0	1	13	17
Otu2032	Spirochaetes	Spirochaetia	Spirochaetales	Spirochaetaceae	Treponema	2	3	0	2	2	13	22
Otu2033	Firmicutes	Clostridia	Clostridiales	Lachnospiraceae	Lactonifactor	1	0	12	6	0	1	20
Otu2034	Firmicutes	Negativicutes	Selenomonadales	Acidaminococcaceae	Succiniclasticum	3	0	19	16	0	1	39
Otu2035	Bacteroidetes	Bacteroidia	Bacteroidales	Prevotellaceae	Prevotella	0	0	0	0	11	0	11
Otu2036	Bacteroidetes	Bacteroidia	Bacteroidales	Porphyromonadaceae	Acetobacteroides	53	11	9	25	43	14	155
Otu2037	Firmicutes	Clostridia	Clostridiales	Lachnospiraceae	Clostridium XlVa	11	17	2	0	13	8	51
Otu2038	Bacteroidetes	Bacteroidia	Bacteroidales	Prevotellaceae	Prevotella	2	19	1	3	11	2	38
Otu2039	Bacteroidetes	Bacteroidia	Bacteroidales	Prevotellaceae	Prevotella	0	0	0	0	11	0	11
Otu2040	Bacteroidetes	Bacteroidia	Bacteroidales	Prevotellaceae	Prevotella	0	0	11	0	0	0	11
Otu2041	Firmicutes	Clostridia	Clostridiales	Ruminococcaceae	unclassified	0	12	10	1	6	0	29
Otu2042	Bacteroidetes	Bacteroidia	Bacteroidales	Porphyromonadaceae	Falsiporphyromonas	25	29	11	0	8	14	87
Otu2043	Bacteroidetes	Sphingobacteriia	Sphingobacteriales	Chitinophagaceae	unclassified	0	50	0	14	1	3	68
Otu2044	Bacteroidetes	Bacteroidia	Bacteroidales	Prevotellaceae	Prevotella	0	14	14	0	11	0	39
Otu2045	Bacteroidetes	Bacteroidia	Bacteroidales	Prevotellaceae	Prevotella	10	1	0	0	0	0	11
Otu2046	Bacteroidetes	Bacteroidia	Bacteroidales	Prevotellaceae	Prevotella	0	0	0	0	0	10	10
Otu2047	Firmicutes	Clostridia	Clostridiales	Clostridiaceae 4	unclassified	10	0	0	0	0	0	10
Otu2048	Firmicutes	Clostridia	Clostridiales	Ruminococcaceae	Sporobacter	10	4	0	3	16	0	33
Otu2049	Bacteroidetes	Bacteroidia	Bacteroidales	Porphyromonadaceae	unclassified	11	0	0	0	0	1	12
Otu2050	Bacteroidetes	Bacteroidia	Bacteroidales	Porphyromonadaceae	unclassified	3	17	14	2	10	0	46
Otu2051	Bacteroidetes	Bacteroidia	Bacteroidales	Prevotellaceae	Prevotella	3	10	3	11	0	30	57
Otu2052	Firmicutes	Clostridia	Clostridiales	unclassified	unclassified	3	0	0	10	0	1	14
Otu2053	Proteobacteria	Gammaproteobacteria	Pseudomonadales	Moraxellaceae	Acinetobacter	10	2	2	1	11	0	26
Otu2054	Firmicutes	Clostridia	Clostridiales	Clostridiales_Incertae Sedis XI	unclassified	10	3	0	1	6	0	20
Otu2055	Firmicutes	Clostridia	Clostridiales	Ruminococcaceae	unclassified	3	9	0	2	6	1	21
Otu2056	Bacteroidetes	Bacteroidia	Bacteroidales	Prevotellaceae	Paraprevotella	0	2	0	0	0	10	12
Otu2057	Firmicutes	Clostridia	Clostridiales	Eubacteriaceae	Alkalibacter	2	0	0	8	0	0	10
Otu2058	Firmicutes	Clostridia	Clostridiales	unclassified	unclassified	6	0	12	0	0	0	18
Otu2059	Firmicutes	Clostridia	Clostridiales	unclassified	unclassified	0	0	9	0	0	0	9
Otu2060	Firmicutes	Clostridia	Clostridiales	Lachnospiraceae	unclassified	6	5	2	9	0	4	26
Otu2061	Bacteroidetes	Bacteroidia	Bacteroidales	Prevotellaceae	Prevotella	0	130	9	0	0	78	217
Otu2062	Lentisphaerae	Lentisphaeria	Victivallales	Victivallaceae	Victivallis	0	0	1	9	0	0	10
Otu2063	Bacteroidetes	Bacteroidia	Bacteroidales	Prevotellaceae	Prevotella	0	0	0	0	9	0	9
Otu2064	Proteobacteria	Betaproteobacteria	Rhodocyclales	Rhodocyclaceae	Thauera	0	0	2	0	3	6	11
Otu2065	Synergistetes	Synergistia	Synergistales	Synergistaceae	unclassified	0	1	0	9	0	0	10
Otu2066	Actinobacteria	Actinobacteria	Coriobacteriales	Coriobacteriaceae	Coriobacterium	0	1	0	0	0	9	10
Otu2067	Bacteroidetes	Bacteroidia	Bacteroidales	Prevotellaceae	Prevotella	0	1	0	9	0	0	10
Otu2068	Firmicutes	Clostridia	Clostridiales	Ruminococcaceae	Sporobacter	19	5	0	0	9	1	34
Otu2069	Firmicutes	Clostridia	unclassified	unclassified	unclassified	10	3	3	10	10	0	36
Otu2070	Firmicutes	Clostridia	Clostridiales	Lachnospiraceae	Lachnospiracea_incertae_sedis	53	6	6	6	34	8	113
Otu2071	Firmicutes	Clostridia	Clostridiales	Ruminococcaceae	unclassified	2	14	8	25	4	6	59
Otu2072	Bacteroidetes	Bacteroidia	Bacteroidales	Prevotellaceae	Prevotella	0	9	0	0	0	0	9
Otu2073	Bacteroidetes	Bacteroidia	Bacteroidales	Prevotellaceae	Prevotella	0	2	9	1	0	3	15
Otu2074	Tenericutes	Mollicutes	Anaeroplasmatales	Anaeroplasmataceae	Asteroleplasma	1	1	0	8	2	0	12
Otu2075	Spirochaetes	Spirochaetia	Spirochaetales	Spirochaetaceae	Sphaerochaeta	14	0	1	7	33	6	61
Otu2076	Bacteroidetes	Bacteroidia	Bacteroidales	Prevotellaceae	Prevotella	2	0	0	6	0	0	8
Otu2077	Firmicutes	Erysipelotrichia	Erysipelotrichales	Erysipelotrichaceae	unclassified	1	4	2	7	4	1	19
Otu2078	Firmicutes	Clostridia	Clostridiales	Lachnospiraceae	Lachnoanaerobaculum	13	2	8	8	4	11	46
Otu2079	Elusimicrobia	Elusimicrobia	Elusimicrobiales	Elusimicrobiaceae	Elusimicrobium	8	11	0	1	0	0	20
Otu2080	Bacteroidetes	Bacteroidia	Bacteroidales	Prevotellaceae	Prevotella	0	0	0	0	0	7	7
Otu2081	Bacteroidetes	Bacteroidia	Bacteroidales	Porphyromonadaceae	unclassified	0	0	7	0	0	0	7
Otu2082	Firmicutes	Clostridia	Clostridiales	Lachnospiraceae	Lachnospiracea_incertae_sedis	4	2	7	7	0	9	29
Otu2083	Bacteroidetes	Bacteroidia	Bacteroidales	Prevotellaceae	Prevotella	1	8	0	0	0	0	9
Otu2084	Bacteroidetes	Bacteroidia	Bacteroidales	Porphyromonadaceae	Coprobacter	0	21	0	3	1	1	26
Otu2085	Firmicutes	Clostridia	Clostridiales	Lachnospiraceae	Butyrivibrio	3	2	7	3	0	4	19
Otu2086	Firmicutes	Clostridia	Clostridiales	Lachnospiraceae	Coprococcus	5	7	13	16	5	0	46
Otu2087	Firmicutes	Clostridia	Clostridiales	Lachnospiraceae	Blautia	1	0	7	0	0	0	8
Otu2088	Firmicutes	Clostridia	Clostridiales	Lachnospiraceae	Clostridium XlVa	13	16	0	2	17	0	48
Otu2089	Firmicutes	Negativicutes	Selenomonadales	Acidaminococcaceae	Succiniclasticum	0	0	8	0	0	0	8
Otu2090	Firmicutes	Clostridia	Clostridiales	Lachnospiraceae	unclassified	0	1	18	1	1	5	26
Otu2091	Bacteroidetes	Bacteroidia	Bacteroidales	Prevotellaceae	Prevotella	0	7	1	1	0	0	9
Otu2092	Bacteroidetes	Bacteroidia	Bacteroidales	Prevotellaceae	Prevotella	11	0	0	0	1	0	12
Otu2093	Firmicutes	Clostridia	Clostridiales	Lachnospiraceae	Lachnospiracea_incertae_sedis	0	0	6	4	0	4	14
Otu2094	Firmicutes	Clostridia	Clostridiales	Ruminococcaceae	Intestinimonas	4	1	0	1	6	0	12
Otu2095	Fibrobacteres	Fibrobacteria	Fibrobacterales	Fibrobacteraceae	Fibrobacter	3	9	13	23	8	5	61
Otu2096	Bacteroidetes	Bacteroidia	Bacteroidales	Porphyromonadaceae	Barnesiella	0	0	0	0	0	11	11
Otu2097	Firmicutes	Clostridia	Clostridiales	Lachnospiraceae	Butyrivibrio	5	1	1	0	1	0	8
Otu2098	Proteobacteria	Alphaproteobacteria	Rhodospirillales	Rhodospirillaceae	Aestuariispira	1	10	1	6	13	6	37
Otu2099	Proteobacteria	Alphaproteobacteria	Rhodospirillales	Rhodospirillaceae	Aestuariispira	0	0	0	0	0	8	8
Otu2100	Firmicutes	Clostridia	Clostridiales	Ruminococcaceae	Sporobacter	9	6	3	23	6	9	56
Otu2101	Bacteroidetes	Bacteroidia	Bacteroidales	Prevotellaceae	Prevotella	0	0	8	2	1	2	13
Otu2102	Firmicutes	Clostridia	Clostridiales	Lachnospiraceae	unclassified	5	0	0	6	6	0	17
Otu2103	Bacteroidetes	Bacteroidia	Bacteroidales	Porphyromonadaceae	unclassified	1	0	0	0	0	6	7
Otu2104	Firmicutes	Clostridia	Clostridiales	Ruminococcaceae	Saccharofermentans	6	0	0	0	0	0	6
Otu2105	Bacteroidetes	Bacteroidia	Bacteroidales	Porphyromonadaceae	unclassified	0	0	0	6	0	0	6
Otu2106	Bacteroidetes	Bacteroidia	Bacteroidales	Prevotellaceae	Prevotella	6	0	0	0	0	0	6
Otu2107	Firmicutes	Clostridia	Clostridiales	Ruminococcaceae	unclassified	17	1	1	3	6	2	30
Otu2108	Verrucomicrobia	Subdivision5	NA	NA	Subdivision5_genera_incertae_sedis	7	28	0	5	45	8	93
Otu2109	Bacteroidetes	Bacteroidia	Bacteroidales	unclassified	unclassified	5	1	0	11	10	0	27
Otu2110	Firmicutes	Clostridia	Clostridiales	unclassified	unclassified	4	2	5	19	2	1	33
Otu2111	Proteobacteria	Gammaproteobacteria	unclassified	unclassified	unclassified	0	4	1	0	1	2	8
Otu2112	Proteobacteria	Alphaproteobacteria	Rhodospirillales	Rhodospirillaceae	unclassified	0	2	0	5	0	0	7
Otu2113	Bacteroidetes	Bacteroidia	Bacteroidales	Prolixibacteraceae	unclassified	0	0	3	7	0	0	10
Otu2114	Firmicutes	Clostridia	Clostridiales	unclassified	unclassified	1	6	0	0	0	3	10
Otu2115	Bacteroidetes	Sphingobacteriia	Sphingobacteriales	Sphingobacteriaceae	unclassified	5	11	0	0	0	2	18
Otu2116	Firmicutes	Clostridia	Clostridiales	Lachnospiraceae	unclassified	5	0	0	4	6	2	17
Otu2117	Bacteroidetes	Bacteroidia	Bacteroidales	Porphyromonadaceae	Barnesiella	5	1	0	12	5	10	33
Otu2118	Firmicutes	Clostridia	Clostridiales	Lachnospiraceae	Syntrophococcus	2	5	21	15	3	17	63
Otu2119	Bacteroidetes	Sphingobacteriia	Sphingobacteriales	Chitinophagaceae	unclassified	0	19	0	0	0	0	19
Otu2120	Bacteroidetes	Bacteroidia	Bacteroidales	Marinilabiliaceae	unclassified	0	5	0	0	0	0	5
Otu2121	Firmicutes	Clostridia	Clostridiales	Ruminococcaceae	Oscillibacter	2	1	2	5	1	8	19
Otu2122	unclassified	unclassified	unclassified	unclassified	unclassified	1	0	0	5	0	0	6
Otu2123	Firmicutes	Negativicutes	Selenomonadales	Veillonellaceae	Anaerovibrio	6	1	20	0	2	4	33
Otu2124	Bacteroidetes	Bacteroidia	Bacteroidales	Prevotellaceae	Prevotella	5	3	0	0	3	0	11
Otu2125	Firmicutes	Clostridia	Clostridiales	unclassified	unclassified	0	6	0	5	0	0	11
Otu2126	Bacteroidetes	Bacteroidia	Bacteroidales	Prevotellaceae	Prevotella	0	0	0	5	0	0	5
Otu2127	Firmicutes	Clostridia	Clostridiales	Lachnospiraceae	Stomatobaculum	5	23	0	0	8	1	37
Otu2128	Bacteroidetes	Sphingobacteriia	Sphingobacteriales	Saprospiraceae	Haliscomenobacter	0	3	5	0	6	0	14
Otu2129	Bacteroidetes	Bacteroidia	Bacteroidales	Prevotellaceae	Prevotella	1	3	0	0	5	0	9
Otu2130	Firmicutes	Clostridia	Clostridiales	Lachnospiraceae	Acetatifactor	0	1	4	1	0	4	10
Otu2131	Bacteroidetes	Bacteroidia	Bacteroidales	Prevotellaceae	Prevotella	4	0	0	0	0	0	4
Otu2132	Firmicutes	Negativicutes	Selenomonadales	Veillonellaceae	Centipeda	0	0	0	0	0	5	5
Otu2133	Bacteroidetes	Bacteroidia	Bacteroidales	Prevotellaceae	Prevotella	1	1	0	0	4	0	6
Otu2134	Bacteroidetes	Bacteroidia	Bacteroidales	Porphyromonadaceae	unclassified	1	0	0	0	0	4	5
Otu2135	Firmicutes	Clostridia	Clostridiales	Clostridiales_Incertae Sedis XIII	Anaerovorax	5	0	0	6	1	0	12
Otu2136	Firmicutes	Clostridia	Clostridiales	Ruminococcaceae	unclassified	1	1	0	0	0	4	6
Otu2137	Firmicutes	Clostridia	Clostridiales	unclassified	unclassified	2	0	0	1	5	3	11
Otu2138	Bacteroidetes	Bacteroidia	Bacteroidales	Prevotellaceae	Prevotella	0	2	0	1	4	2	9
Otu2139	Bacteroidetes	Bacteroidia	Bacteroidales	Prevotellaceae	Prevotella	0	0	0	0	0	4	4
Otu2140	Bacteroidetes	Bacteroidia	Bacteroidales	Prevotellaceae	Prevotella	0	4	0	0	0	0	4
Otu2141	Bacteroidetes	Bacteroidia	Bacteroidales	Prevotellaceae	Prevotella	4	0	0	0	0	0	4
Otu2142	Firmicutes	Clostridia	Clostridiales	Clostridiales_Incertae Sedis XIII	Mogibacterium	8	4	32	11	3	15	73
Otu2143	Bacteroidetes	Bacteroidia	Bacteroidales	Prevotellaceae	Prevotella	0	0	0	4	0	0	4
Otu2144	Firmicutes	Negativicutes	Selenomonadales	Veillonellaceae	Mitsuokella	0	3	2	1	0	7	13
Otu2145	Spirochaetes	Spirochaetia	Spirochaetales	Spirochaetaceae	Treponema	4	0	0	0	0	0	4
Otu2146	unclassified	unclassified	unclassified	unclassified	unclassified	0	3	4	28	7	0	42
Otu2147	Proteobacteria	Deltaproteobacteria	Bdellovibrionales	Bdellovibrionaceae	Vampirovibrio	0	0	0	0	5	0	5
Otu2148	Bacteroidetes	Bacteroidia	Bacteroidales	Prevotellaceae	Prevotella	4	0	0	0	0	0	4
Otu2149	Firmicutes	Clostridia	Clostridiales	Ruminococcaceae	unclassified	0	0	0	2	4	0	6
Otu2150	Firmicutes	Bacilli	Lactobacillales	Streptococcaceae	Streptococcus	4	2	0	3	10	0	19
Otu2151	Bacteroidetes	Bacteroidia	Bacteroidales	Porphyromonadaceae	Tannerella	0	0	4	0	0	0	4
Otu2152	Bacteroidetes	Bacteroidia	Bacteroidales	Porphyromonadaceae	unclassified	0	0	4	1	0	0	5
Otu2153	Bacteroidetes	Bacteroidia	Bacteroidales	Porphyromonadaceae	Coprobacter	4	1	0	0	0	0	5
Otu2154	unclassified	unclassified	unclassified	unclassified	unclassified	0	4	0	0	6	0	10
Otu2155	Firmicutes	Clostridia	Clostridiales	unclassified	unclassified	5	0	0	0	0	0	5
Otu2156	Bacteroidetes	Sphingobacteriia	Sphingobacteriales	Sphingobacteriaceae	unclassified	4	0	1	25	0	0	30
Otu2157	Firmicutes	Clostridia	Clostridiales	Lachnospiraceae	Pseudobutyrivibrio	0	4	0	0	0	0	4
Otu2158	Bacteroidetes	Bacteroidia	Bacteroidales	Prevotellaceae	Prevotella	1	3	0	0	0	0	4
Otu2159	Firmicutes	Negativicutes	Selenomonadales	Acidaminococcaceae	Succiniclasticum	0	0	6	1	0	6	13
Otu2160	Proteobacteria	Betaproteobacteria	Burkholderiales	Alcaligenaceae	Advenella	4	0	0	3	2	0	9
Otu2161	Firmicutes	Clostridia	Clostridiales	Ruminococcaceae	Intestinimonas	3	1	0	0	0	0	4
Otu2162	Firmicutes	Clostridia	Clostridiales	Ruminococcaceae	Flavonifractor	8	2	1	0	0	3	14
Otu2163	Firmicutes	Clostridia	Clostridiales	Clostridiales_Incertae Sedis XIII	Anaerovorax	33	16	23	46	3	11	132
Otu2164	Firmicutes	Clostridia	Clostridiales	Lachnospiraceae	Butyrivibrio	0	1	1	0	0	2	4
Otu2165	Firmicutes	Clostridia	Clostridiales	Lachnospiraceae	unclassified	0	0	3	0	0	1	4
Otu2166	Firmicutes	Erysipelotrichia	Erysipelotrichales	Erysipelotrichaceae	unclassified	3	10	6	16	8	0	43
Otu2167	Proteobacteria	Alphaproteobacteria	Rhodospirillales	Rhodospirillaceae	Aestuariispira	0	0	0	0	0	3	3
Otu2168	Firmicutes	Erysipelotrichia	Erysipelotrichales	Erysipelotrichaceae	unclassified	7	2	1	5	4	3	22
Otu2169	Firmicutes	Clostridia	Clostridiales	Lachnospiraceae	Blautia	1	0	3	0	0	4	8
Otu2170	Firmicutes	Clostridia	Clostridiales	Lachnospiraceae	unclassified	0	3	0	0	0	0	3
Otu2171	Bacteroidetes	Bacteroidia	Bacteroidales	unclassified	unclassified	1	3	0	1	4	3	12
Otu2172	Firmicutes	Clostridia	Clostridiales	Clostridiales_Incertae Sedis XIII	Anaerovorax	1	3	0	0	5	0	9
Otu2173	Proteobacteria	Deltaproteobacteria	Bdellovibrionales	Bdellovibrionaceae	Vampirovibrio	0	0	0	0	3	0	3
Otu2174	Bacteroidetes	Bacteroidia	Bacteroidales	Porphyromonadaceae	unclassified	1	0	0	0	1	1	3
Otu2175	Firmicutes	Negativicutes	Selenomonadales	Acidaminococcaceae	Succiniclasticum	77	46	40	34	16	14	227
Otu2176	Firmicutes	Clostridia	Clostridiales	Ruminococcaceae	unclassified	3	0	0	0	0	1	4
Otu2177	Actinobacteria	Actinobacteria	Coriobacteriales	Coriobacteriaceae	unclassified	0	0	3	4	0	2	9
Otu2178	Bacteroidetes	Bacteroidia	Bacteroidales	Prevotellaceae	Prevotella	0	7	0	0	13	0	20
Otu2179	Tenericutes	Mollicutes	Anaeroplasmatales	Anaeroplasmataceae	Anaeroplasma	0	2	1	3	0	0	6
Otu2180	Firmicutes	Negativicutes	Selenomonadales	Acidaminococcaceae	Succiniclasticum	3	55	1	51	3	43	156
Otu2181	Bacteroidetes	Bacteroidia	Bacteroidales	Prolixibacteraceae	unclassified	0	3	0	0	0	0	3
Otu2182	Proteobacteria	Gammaproteobacteria	Aeromonadales	Succinivibrionaceae	unclassified	2	33	1	1	1	6	44
Otu2183	Bacteroidetes	Bacteroidia	Bacteroidales	Porphyromonadaceae	unclassified	0	0	0	6	2	0	8
Otu2184	Firmicutes	Negativicutes	Selenomonadales	Acidaminococcaceae	Succiniclasticum	5	0	1	10	2	2	20
Otu2185	Proteobacteria	Alphaproteobacteria	Caulobacterales	Hyphomonadaceae	Litorimonas	0	2	2	3	1	2	10
Otu2186	Bacteroidetes	Bacteroidia	Bacteroidales	Porphyromonadaceae	Coprobacter	3	0	0	0	0	0	3
Otu2187	Bacteroidetes	Bacteroidia	Bacteroidales	Prevotellaceae	Prevotella	0	0	0	0	4	0	4
Otu2188	Bacteroidetes	Bacteroidia	Bacteroidales	unclassified	unclassified	3	9	0	0	12	0	24
Otu2189	Bacteroidetes	Bacteroidia	Bacteroidales	Prevotellaceae	Prevotella	3	0	0	0	0	0	3
Otu2190	Bacteroidetes	Bacteroidia	Bacteroidales	Prevotellaceae	Prevotella	0	0	3	0	0	0	3
Otu2191	Proteobacteria	Deltaproteobacteria	Bdellovibrionales	Bdellovibrionaceae	Vampirovibrio	0	3	0	0	0	1	4
Otu2192	Proteobacteria	Deltaproteobacteria	Bdellovibrionales	Bdellovibrionaceae	Vampirovibrio	7	3	5	5	5	3	28
Otu2193	Bacteroidetes	Bacteroidia	Bacteroidales	Prevotellaceae	Prevotella	0	6	0	0	0	1	7
Otu2194	Firmicutes	Clostridia	Clostridiales	Lachnospiraceae	Fusicatenibacter	0	2	2	0	0	1	5
Otu2195	Bacteroidetes	Bacteroidia	Bacteroidales	unclassified	unclassified	1	0	0	4	1	0	6
Otu2196	Bacteroidetes	Bacteroidia	Bacteroidales	Prevotellaceae	Prevotella	0	0	0	0	3	0	3
Otu2197	Proteobacteria	Deltaproteobacteria	Desulfovibrionales	Desulfovibrionaceae	Desulfobaculum	0	3	1	0	0	0	4
Otu2198	Lentisphaerae	unclassified	unclassified	unclassified	unclassified	0	3	0	0	0	0	3
Otu2199	Bacteroidetes	Bacteroidia	Bacteroidales	Porphyromonadaceae	Coprobacter	0	0	2	0	0	0	2
Otu2200	Bacteroidetes	Bacteroidia	Bacteroidales	Prevotellaceae	Prevotella	0	0	3	0	0	0	3
Otu2201	Spirochaetes	Spirochaetia	Spirochaetales	Spirochaetaceae	Treponema	1	1	0	2	0	0	4
Otu2202	Bacteroidetes	Bacteroidia	Bacteroidales	Prevotellaceae	Prevotella	0	0	0	0	0	2	2
Otu2203	Bacteroidetes	Bacteroidia	Bacteroidales	Porphyromonadaceae	Coprobacter	0	1	0	0	2	0	3
Otu2204	Bacteroidetes	Bacteroidia	Bacteroidales	Prevotellaceae	Prevotella	0	0	0	2	0	0	2
Otu2205	Bacteroidetes	Bacteroidia	Bacteroidales	Prevotellaceae	Prevotella	0	2	0	0	0	0	2
Otu2206	Bacteroidetes	Bacteroidia	Bacteroidales	Prevotellaceae	Prevotella	0	0	0	0	2	0	2
Otu2207	Firmicutes	Clostridia	Clostridiales	unclassified	unclassified	1	2	4	2	6	2	17
Otu2208	Firmicutes	unclassified	unclassified	unclassified	unclassified	2	2	0	0	0	0	4
Otu2209	Bacteroidetes	Bacteroidia	Bacteroidales	Prevotellaceae	Prevotella	0	0	0	0	0	3	3
Otu2210	Bacteroidetes	Bacteroidia	Bacteroidales	unclassified	unclassified	2	0	0	0	0	0	2
Otu2211	Bacteroidetes	Bacteroidia	Bacteroidales	Prevotellaceae	Prevotella	2	0	0	0	0	0	2
Otu2212	Bacteroidetes	Bacteroidia	Bacteroidales	Porphyromonadaceae	unclassified	0	2	0	1	0	0	3
Otu2213	Firmicutes	Clostridia	Clostridiales	unclassified	unclassified	3	1	0	2	1	0	7
Otu2214	Bacteroidetes	Bacteroidia	Bacteroidales	Prevotellaceae	Prevotella	0	0	0	0	0	2	2
Otu2215	Lentisphaerae	Lentisphaeria	Victivallales	Victivallaceae	Victivallis	0	0	0	2	0	1	3
Otu2216	Bacteroidetes	Bacteroidia	Bacteroidales	Prevotellaceae	Prevotella	4	7	2	5	0	0	18
Otu2217	Firmicutes	Negativicutes	Selenomonadales	Veillonellaceae	Anaerovibrio	7	3	24	1	3	21	59
Otu2218	Bacteroidetes	Bacteroidia	Bacteroidales	Prevotellaceae	Prevotella	6	0	0	0	0	0	6
Otu2219	Firmicutes	Clostridia	Clostridiales	Ruminococcaceae	Sporobacter	4	0	0	1	6	0	11
Otu2220	Proteobacteria	Deltaproteobacteria	Bdellovibrionales	Bdellovibrionaceae	Vampirovibrio	3	2	0	0	0	0	5
Otu2221	Firmicutes	Negativicutes	Selenomonadales	Veillonellaceae	Selenomonas	0	1	102	2	2	6	113
Otu2222	Bacteroidetes	Bacteroidia	Bacteroidales	Prevotellaceae	Prevotella	1	0	15	0	2	0	18
Otu2223	Firmicutes	Clostridia	Clostridiales	Ruminococcaceae	Faecalibacterium	12	2	0	11	11	1	37
Otu2224	Firmicutes	Erysipelotrichia	Erysipelotrichales	Erysipelotrichaceae	unclassified	0	0	0	0	2	0	2
Otu2225	Bacteroidetes	Bacteroidia	Bacteroidales	Prevotellaceae	Prevotella	0	0	0	2	0	0	2
Otu2226	Bacteroidetes	Bacteroidia	Bacteroidales	Prevotellaceae	Prevotella	0	0	3	0	0	0	3
Otu2227	Firmicutes	Clostridia	Clostridiales	Lachnospiraceae	Clostridium XlVa	0	0	0	3	0	0	3
Otu2228	Firmicutes	Clostridia	Clostridiales	Lachnospiraceae	Murimonas	0	0	1	1	1	0	3
Otu2229	Bacteroidetes	Bacteroidia	Bacteroidales	Prolixibacteraceae	unclassified	9	2	11	2	6	2	32
Otu2230	Bacteroidetes	Bacteroidia	Bacteroidales	unclassified	unclassified	1	1	0	6	10	2	20
Otu2231	Firmicutes	Clostridia	Clostridiales	Lachnospiraceae	unclassified	0	2	0	0	0	0	2
Otu2232	Firmicutes	Clostridia	Clostridiales	Ruminococcaceae	Flavonifractor	0	0	2	0	0	0	2
Otu2233	Bacteroidetes	Cytophagia	Cytophagales	unclassified	unclassified	10	1	153	4	1	2	171
Otu2234	Bacteroidetes	Sphingobacteriia	Sphingobacteriales	Sphingobacteriaceae	unclassified	0	9	0	7	6	11	33
Otu2235	Firmicutes	Clostridia	Clostridiales	Ruminococcaceae	Acetanaerobacterium	7	6	0	10	6	3	32
Otu2236	Firmicutes	Clostridia	Clostridiales	unclassified	unclassified	0	0	0	2	0	0	2
Otu2237	Bacteroidetes	Bacteroidia	Bacteroidales	Prevotellaceae	Paraprevotella	0	0	2	0	0	0	2
Otu2238	Firmicutes	Negativicutes	Selenomonadales	Acidaminococcaceae	Succiniclasticum	0	0	0	1	0	3	4
Otu2239	Firmicutes	Clostridia	Clostridiales	Lachnospiraceae	Butyrivibrio	0	0	2	0	0	0	2
Otu2240	Bacteroidetes	Bacteroidia	Bacteroidales	Prevotellaceae	Prevotella	0	0	0	0	3	0	3
Otu2241	Bacteroidetes	Bacteroidia	Bacteroidales	Porphyromonadaceae	Barnesiella	3	0	2	0	0	0	5
Otu2242	Firmicutes	Clostridia	Clostridiales	Ruminococcaceae	unclassified	0	0	0	0	0	2	2
Otu2243	Bacteroidetes	Bacteroidia	Bacteroidales	unclassified	unclassified	2	0	0	0	0	0	2
Otu2244	Bacteroidetes	Bacteroidia	Bacteroidales	Prevotellaceae	Prevotella	0	1	6	2	0	0	9
Otu2245	Bacteroidetes	Bacteroidia	Bacteroidales	Prevotellaceae	Prevotella	1	0	0	0	3	0	4
Otu2246	Proteobacteria	Deltaproteobacteria	Bdellovibrionales	Bdellovibrionaceae	Vampirovibrio	4	1	0	3	1	2	11
Otu2247	Firmicutes	Negativicutes	Selenomonadales	Veillonellaceae	Anaerovibrio	2	1	1	0	0	0	4
Otu2248	Bacteroidetes	Bacteroidia	Bacteroidales	Porphyromonadaceae	Falsiporphyromonas	1	0	0	0	0	2	3
Otu2249	Bacteroidetes	Bacteroidia	Bacteroidales	Marinilabiliaceae	Anaerophaga	2	9	7	0	4	2	24
Otu2250	Bacteroidetes	Bacteroidia	Bacteroidales	Prevotellaceae	Prevotella	3	2	0	1	0	0	6
Otu2251	Bacteroidetes	Bacteroidia	Bacteroidales	Bacteroidaceae	Bacteroides	0	0	2	0	0	0	2
Otu2252	Proteobacteria	Betaproteobacteria	Neisseriales	Neisseriaceae	Uruburuella	3	0	2	1	2	0	8
Otu2253	Firmicutes	Negativicutes	Selenomonadales	Veillonellaceae	Anaerovibrio	3	1	2	0	0	3	9
Otu2254	Bacteroidetes	Bacteroidia	Bacteroidales	Prevotellaceae	Prevotella	1	0	0	1	0	0	2
Otu2261	Bacteroidetes	Bacteroidia	Bacteroidales	Prevotellaceae	Prevotella	0	0	1	1	0	0	2
Otu2263	Bacteroidetes	Bacteroidia	Bacteroidales	Porphyromonadaceae	Coprobacter	1	0	1	0	0	0	2
Otu2264	Bacteroidetes	Bacteroidia	Bacteroidales	Porphyromonadaceae	unclassified	0	0	0	1	1	0	2
Otu2271	Bacteroidetes	Bacteroidia	Bacteroidales	unclassified	unclassified	1	1	0	0	0	0	2
Otu2272	Firmicutes	Clostridia	Clostridiales	Lachnospiraceae	unclassified	1	1	0	0	0	0	2
Otu2274	Proteobacteria	Betaproteobacteria	Neisseriales	Neisseriaceae	Kingella	1	3	0	6	8	1	19
Otu2276	Bacteroidetes	Bacteroidia	Bacteroidales	Prevotellaceae	Prevotella	0	2	0	0	0	0	2
Otu2277	Bacteroidetes	Bacteroidia	Bacteroidales	Porphyromonadaceae	unclassified	0	0	0	0	0	4	4
Otu2283	Proteobacteria	unclassified	unclassified	unclassified	unclassified	1	0	0	1	0	1	3
Otu2297	Bacteroidetes	Bacteroidia	Bacteroidales	Porphyromonadaceae	Coprobacter	0	1	0	0	3	0	4
Otu2305	Bacteroidetes	Bacteroidia	Bacteroidales	Prevotellaceae	Prevotella	1	0	0	0	0	1	2
Otu2310	Bacteroidetes	Bacteroidia	Bacteroidales	Prevotellaceae	Prevotella	0	1	1	0	0	0	2
Otu2316	Spirochaetes	Spirochaetia	Spirochaetales	Spirochaetaceae	Treponema	0	3	1	4	1	2	11
Otu2318	Firmicutes	Negativicutes	Selenomonadales	Veillonellaceae	Anaerovibrio	2	2	7	1	2	3	17
Otu2320	Bacteroidetes	Bacteroidia	Bacteroidales	unclassified	unclassified	1	49	15	4	0	12	81
Otu2326	Bacteroidetes	Bacteroidia	Bacteroidales	Prolixibacteraceae	unclassified	29	0	0	1	0	0	30
Otu2330	Proteobacteria	Gammaproteobacteria	Alteromonadales	Pseudoalteromonadaceae	Pseudoalteromonas	0	0	1	0	0	1	2
Otu2336	Synergistetes	Synergistia	Synergistales	Synergistaceae	unclassified	1	7	0	2	3	0	13
Otu2344	Bacteroidetes	Bacteroidia	Bacteroidales	Prevotellaceae	Alloprevotella	1	1	0	1	1	0	4
Otu2347	Firmicutes	Clostridia	Clostridiales	Ruminococcaceae	Pseudoflavonifractor	0	0	4	0	0	0	4
Otu2349	Firmicutes	unclassified	unclassified	unclassified	unclassified	0	1	0	0	0	1	2
Otu2353	Acidobacteria	unclassified	NA	NA	unclassified	0	0	0	37	0	50	87
Otu2355	Bacteroidetes	Bacteroidia	Bacteroidales	Prevotellaceae	Prevotella	0	2	0	0	0	0	2
Otu2364	Firmicutes	Clostridia	Clostridiales	Ruminococcaceae	Intestinimonas	0	0	0	2	2	0	4
Otu2367	Firmicutes	Negativicutes	Selenomonadales	Veillonellaceae	Anaerovibrio	0	0	0	2	0	0	2
Otu2370	Bacteroidetes	Bacteroidia	Bacteroidales	Prevotellaceae	Prevotella	1	0	0	1	0	0	2
Otu2371	Bacteroidetes	Bacteroidia	Bacteroidales	Prevotellaceae	Prevotella	8	1	0	0	0	0	9
Otu2372	Firmicutes	Negativicutes	Selenomonadales	Veillonellaceae	Anaerovibrio	0	0	0	1	1	0	2
Otu2376	Firmicutes	Erysipelotrichia	Erysipelotrichales	Erysipelotrichaceae	Holdemania	1	1	0	0	1	0	3
Otu2377	Firmicutes	Negativicutes	Selenomonadales	Acidaminococcaceae	Succiniclasticum	0	1	0	2	1	0	4
Otu2379	Bacteroidetes	Bacteroidia	Bacteroidales	Prevotellaceae	Paraprevotella	13	4	1	1	1	0	20
Otu2382	Proteobacteria	unclassified	unclassified	unclassified	unclassified	0	1	0	0	1	1	3
Otu2385	Firmicutes	Clostridia	Clostridiales	Ruminococcaceae	Intestinimonas	1	0	0	2	1	0	4
Otu2392	Bacteroidetes	Bacteroidia	Bacteroidales	Porphyromonadaceae	Barnesiella	1	0	4	0	0	0	5
Otu2403	Firmicutes	Clostridia	Clostridiales	unclassified	unclassified	1	0	0	0	0	2	3
Otu2411	Firmicutes	Negativicutes	Selenomonadales	Acidaminococcaceae	Succiniclasticum	0	0	1	0	1	0	2
Otu2416	Firmicutes	Negativicutes	Selenomonadales	Veillonellaceae	Anaerovibrio	1	0	0	0	0	2	3
Otu2418	Bacteroidetes	Bacteroidia	Bacteroidales	Prevotellaceae	Prevotella	1	0	0	0	1	0	2
Otu2420	Firmicutes	Clostridia	Clostridiales	unclassified	unclassified	0	0	0	6	1	0	7
Otu2424	Proteobacteria	Alphaproteobacteria	Rhodospirillales	Rhodospirillaceae	Aestuariispira	0	1	1	4	1	0	7
Otu2436	Bacteroidetes	Bacteroidia	Bacteroidales	Porphyromonadaceae	unclassified	1	0	3	0	0	0	4
Otu2442	Fusobacteria	Fusobacteriia	Fusobacteriales	Fusobacteriaceae	Cetobacterium	0	1	0	1	1	0	3
Otu2446	Bacteroidetes	Bacteroidia	Bacteroidales	Marinilabiliaceae	unclassified	5	0	0	0	0	0	5
Otu2448	Firmicutes	Clostridia	Clostridiales	Lachnospiraceae	unclassified	0	0	0	1	0	6	7
Otu2450	Bacteroidetes	Bacteroidia	Bacteroidales	Porphyromonadaceae	Tannerella	2	0	0	0	0	0	2
Otu2455	Bacteroidetes	Bacteroidia	Bacteroidales	Prevotellaceae	Prevotella	0	0	2	0	0	0	2
Otu2472	Bacteroidetes	Bacteroidia	Bacteroidales	unclassified	unclassified	0	0	0	1	3	1	5
Otu2475	Firmicutes	Negativicutes	Selenomonadales	Veillonellaceae	Centipeda	1	14	0	0	0	0	15
Otu2485	Bacteroidetes	Bacteroidia	Bacteroidales	Prevotellaceae	Prevotella	0	0	0	0	1	1	2
Otu2490	Bacteroidetes	Bacteroidia	Bacteroidales	Porphyromonadaceae	Barnesiella	2	1	0	0	0	1	4
Otu2492	Firmicutes	Negativicutes	Selenomonadales	Acidaminococcaceae	Succiniclasticum	0	1	1	1	0	0	3
Otu2494	Bacteroidetes	Bacteroidia	Bacteroidales	Porphyromonadaceae	Coprobacter	11	0	2	0	1	0	14
Otu2506	Proteobacteria	Deltaproteobacteria	Desulfobacterales	Desulfobulbaceae	Desulfobulbus	14	8	5	62	15	0	104
Otu2512	Bacteroidetes	Bacteroidia	Bacteroidales	unclassified	unclassified	2	0	2	2	0	0	6
Otu2519	Firmicutes	Clostridia	Clostridiales	Ruminococcaceae	Oscillibacter	2	0	0	21	0	7	30
Otu2523	Proteobacteria	Deltaproteobacteria	Bdellovibrionales	Bdellovibrionaceae	Vampirovibrio	0	1	0	0	1	0	2
Otu2526	Firmicutes	Clostridia	Clostridiales	Lachnospiraceae	unclassified	1	0	0	1	0	0	2
Otu2535	Bacteroidetes	Flavobacteriia	Flavobacteriales	Flavobacteriaceae	unclassified	1	0	0	0	1	0	2
Otu2546	Verrucomicrobia	Subdivision5	NA	NA	Subdivision5_genera_incertae_sedis	0	0	0	2	2	2	6
Otu2553	Firmicutes	Clostridia	Clostridiales	unclassified	unclassified	16	0	8	6	1	0	31
Otu2558	Bacteroidetes	Bacteroidia	Bacteroidales	Porphyromonadaceae	unclassified	3	0	2	0	1	0	6
Otu2574	Bacteroidetes	Bacteroidia	Bacteroidales	Prevotellaceae	Prevotella	0	0	0	0	2	1	3
Otu2600	Bacteroidetes	Bacteroidia	Bacteroidales	Prevotellaceae	Prevotella	0	0	0	1	1	0	2
Otu2609	Firmicutes	Negativicutes	Selenomonadales	Acidaminococcaceae	Succiniclasticum	23	1	0	0	1	0	25
Otu2619	Firmicutes	Negativicutes	Selenomonadales	Acidaminococcaceae	Succiniclasticum	1	4	29	0	0	10	44
Otu2630	Firmicutes	Negativicutes	Selenomonadales	Veillonellaceae	Anaerovibrio	10	0	30	2	4	1	47
Otu2633	Bacteroidetes	Bacteroidia	Bacteroidales	Porphyromonadaceae	Coprobacter	0	1	0	0	1	1	3
Otu2642	Bacteroidetes	Bacteroidia	Bacteroidales	Prevotellaceae	Prevotella	0	1	0	0	1	1	3
Otu2643	Firmicutes	Negativicutes	Selenomonadales	Veillonellaceae	Anaerovibrio	0	0	1	1	0	0	2
Otu2650	Firmicutes	Clostridia	Clostridiales	Lachnospiraceae	Oribacterium	1	0	0	0	0	1	2
Otu2651	Bacteroidetes	Bacteroidia	Bacteroidales	Porphyromonadaceae	Tannerella	1	0	0	0	6	0	7
Otu2659	Bacteroidetes	Bacteroidia	Bacteroidales	Porphyromonadaceae	unclassified	1	0	0	1	0	0	2
Otu2671	Firmicutes	Erysipelotrichia	Erysipelotrichales	Erysipelotrichaceae	Holdemania	98	32	1	44	53	0	228
Otu2672	Bacteroidetes	Bacteroidia	Bacteroidales	Prevotellaceae	Prevotella	2	0	0	0	0	0	2
Otu2674	Bacteroidetes	Bacteroidia	Bacteroidales	Porphyromonadaceae	Tannerella	1	0	0	2	0	0	3
Otu2675	Firmicutes	Clostridia	Clostridiales	Lachnospiraceae	unclassified	1	0	2	1	4	0	8
Otu2686	Firmicutes	Negativicutes	Selenomonadales	Veillonellaceae	Schwartzia	0	1	1	0	0	0	2
Otu2687	Proteobacteria	Alphaproteobacteria	Sphingomonadales	Sphingomonadaceae	Sphingomonas	2	0	1	0	1	1	5
Otu2692	Bacteroidetes	Bacteroidia	Bacteroidales	Prevotellaceae	Prevotella	0	1	1	0	0	0	2
Otu2693	Firmicutes	Clostridia	Clostridiales	Lachnospiraceae	Lachnospiracea_incertae_sedis	0	0	1	0	0	1	2
Otu2697	Firmicutes	Clostridia	Clostridiales	Lachnospiraceae	Butyrivibrio	0	1	1	1	0	0	3
Otu2699	Bacteroidetes	Sphingobacteriia	Sphingobacteriales	Sphingobacteriaceae	Pseudosphingobacterium	1	0	0	0	8	0	9
Otu2702	Firmicutes	Negativicutes	Selenomonadales	Acidaminococcaceae	Succiniclasticum	1	0	0	0	1	0	2
Otu2705	Bacteroidetes	Bacteroidia	Bacteroidales	Prevotellaceae	Prevotella	1	1	0	0	0	0	2
Otu2718	Firmicutes	Clostridia	Clostridiales	unclassified	unclassified	0	1	1	0	1	0	3
Otu2719	Bacteroidetes	Bacteroidia	Bacteroidales	Prevotellaceae	Prevotella	0	0	1	1	0	0	2
Otu2721	Bacteroidetes	Bacteroidia	Bacteroidales	Prolixibacteraceae	unclassified	0	0	0	1	0	1	2
Otu2729	Firmicutes	Clostridia	Clostridiales	Ruminococcaceae	Flavonifractor	1	0	0	0	1	0	2
Otu2732	Firmicutes	Bacilli	Bacillales	Bacillaceae 1	Bacillus	0	0	1	0	0	1	2
Otu2736	Bacteroidetes	Bacteroidia	Bacteroidales	Prevotellaceae	Paraprevotella	0	0	0	2	0	0	2
Otu2737	Bacteroidetes	Bacteroidia	Bacteroidales	Prevotellaceae	Prevotella	0	0	2	0	0	0	2
Otu2746	Firmicutes	Clostridia	Clostridiales	Lachnospiraceae	unclassified	0	0	0	0	1	1	2
Otu2755	Bacteroidetes	Bacteroidia	Bacteroidales	Porphyromonadaceae	Paludibacter	1	0	1	0	0	0	2
Otu2756	Firmicutes	Negativicutes	Selenomonadales	Acidaminococcaceae	Succiniclasticum	1	0	0	0	1	0	2
Otu2760	Bacteroidetes	Bacteroidia	Bacteroidales	Porphyromonadaceae	Petrimonas	0	0	96	7	4	0	107
Otu2761	Firmicutes	Clostridia	Clostridiales	unclassified	unclassified	0	1	0	9	1	4	15
Otu2763	Bacteroidetes	Bacteroidia	Bacteroidales	Prevotellaceae	Prevotella	0	1	0	0	0	1	2
Otu2773	Firmicutes	Negativicutes	Selenomonadales	Veillonellaceae	Anaerovibrio	0	0	0	0	1	1	2
Otu2777	Firmicutes	Negativicutes	Selenomonadales	Acidaminococcaceae	Succiniclasticum	4	11	57	1	1	11	85
Otu2778	Bacteroidetes	Bacteroidia	Bacteroidales	Prevotellaceae	Prevotella	2	0	0	0	1	0	3
Otu2781	Proteobacteria	Alphaproteobacteria	Rhodospirillales	Rhodospirillaceae	Aestuariispira	6	0	1	9	3	2	21
Otu2784	Verrucomicrobia	Subdivision5	NA	NA	Subdivision5_genera_incertae_sedis	0	1	0	2	0	1	4
Otu2788	Firmicutes	Negativicutes	Selenomonadales	Acidaminococcaceae	Succiniclasticum	1	1	0	0	0	0	2
Otu2790	Bacteroidetes	Bacteroidia	Bacteroidales	Prevotellaceae	Prevotella	0	0	0	3	1	0	4
Otu2795	Firmicutes	Clostridia	Clostridiales	Lachnospiraceae	Butyrivibrio	2	13	1	0	1	0	17
Otu2801	Firmicutes	Negativicutes	Selenomonadales	Veillonellaceae	Schwartzia	0	0	2	0	0	0	2
Otu2807	Proteobacteria	Gammaproteobacteria	unclassified	unclassified	unclassified	0	1	0	1	0	0	2
Otu2808	Firmicutes	Negativicutes	Selenomonadales	Veillonellaceae	Anaerovibrio	0	0	1	0	1	0	2
Otu2810	Firmicutes	Clostridia	Clostridiales	Lachnospiraceae	Lactonifactor	0	0	2	2	0	0	4
Otu2819	Bacteroidetes	Bacteroidia	Bacteroidales	Porphyromonadaceae	unclassified	0	0	1	0	1	0	2
Otu2820	Bacteroidetes	Bacteroidia	Bacteroidales	Porphyromonadaceae	Tannerella	1	0	0	0	1	0	2
Otu2826	Firmicutes	Negativicutes	Selenomonadales	Acidaminococcaceae	Succiniclasticum	1	0	0	1	1	0	3
Otu2827	Firmicutes	Clostridia	Clostridiales	Lachnospiraceae	Clostridium XlVa	1	1	0	2	2	0	6
Otu2835	Firmicutes	Clostridia	Clostridiales	Lachnospiraceae	Butyrivibrio	1	0	0	0	6	1	8
Otu2840	Bacteroidetes	Bacteroidia	Bacteroidales	Porphyromonadaceae	Tannerella	0	0	0	1	2	0	3
Otu2845	Bacteroidetes	Bacteroidia	Bacteroidales	Prevotellaceae	Prevotella	5	5	2	0	2	0	14
Otu2847	Bacteroidetes	Bacteroidia	Bacteroidales	Prevotellaceae	Prevotella	0	0	0	0	1	1	2
Otu2851	Bacteroidetes	Bacteroidia	Bacteroidales	Porphyromonadaceae	Coprobacter	0	0	0	1	0	2	3
Otu2854	Bacteroidetes	Bacteroidia	Bacteroidales	Porphyromonadaceae	Tannerella	2	1	0	0	1	0	4
Otu2855	Bacteroidetes	Bacteroidia	Bacteroidales	Prevotellaceae	Prevotella	0	1	0	1	0	0	2
Otu2856	Firmicutes	Clostridia	Clostridiales	Lachnospiraceae	Moryella	0	0	1	3	0	0	4
Otu2864	Bacteroidetes	Bacteroidia	Bacteroidales	Porphyromonadaceae	unclassified	1	0	0	0	0	2	3
Otu2869	Bacteroidetes	Bacteroidia	Bacteroidales	Porphyromonadaceae	unclassified	1	0	3	1	0	3	8
Otu2873	Bacteroidetes	Bacteroidia	Bacteroidales	Prevotellaceae	Prevotella	1	0	0	0	1	1	3
Otu2874	Bacteroidetes	Bacteroidia	Bacteroidales	Prevotellaceae	Prevotella	0	0	0	0	1	1	2
Otu2877	Firmicutes	Clostridia	Clostridiales	Lachnospiraceae	Syntrophococcus	3	1	6	1	0	2	13
Otu2882	Spirochaetes	Spirochaetia	Spirochaetales	Spirochaetaceae	Treponema	0	1	0	0	1	0	2
Otu2901	Firmicutes	Negativicutes	Selenomonadales	Acidaminococcaceae	Succiniclasticum	1	1	0	5	0	1	8
Otu2930	Bacteroidetes	Bacteroidia	Bacteroidales	Porphyromonadaceae	unclassified	1	5	1	0	0	0	7
Otu2933	Firmicutes	Clostridia	Clostridiales	unclassified	unclassified	2	0	0	6	8	7	23
Otu2942	Firmicutes	Clostridia	Clostridiales	Lachnospiraceae	Acetatifactor	1	2	0	0	0	0	3
Otu2943	Firmicutes	Clostridia	Clostridiales	Lachnospiraceae	Lachnoanaerobaculum	1	0	1	0	0	0	2
Otu2945	Firmicutes	Clostridia	Clostridiales	Lachnospiraceae	Butyrivibrio	0	1	1	0	0	0	2
Otu2955	Bacteroidetes	Bacteroidia	Bacteroidales	Prevotellaceae	Prevotella	2	1	0	0	0	0	3
Otu2958	Bacteroidetes	Bacteroidia	Bacteroidales	Prevotellaceae	Prevotella	1	1	0	1	0	0	3
Otu2964	Firmicutes	Clostridia	Clostridiales	Christensenellaceae	Christensenella	0	0	0	0	3	0	3
Otu2965	Bacteroidetes	Bacteroidia	Bacteroidales	Marinilabiliaceae	unclassified	0	10	1	1	0	2	14
Otu2967	Firmicutes	Clostridia	Clostridiales	Lachnospiraceae	Lachnospiracea_incertae_sedis	1	0	0	12	54	4	71
Otu2977	Bacteroidetes	Bacteroidia	Bacteroidales	Prevotellaceae	Prevotella	2	0	0	1	0	0	3
Otu2981	Bacteroidetes	Bacteroidia	Bacteroidales	Porphyromonadaceae	Tannerella	0	1	0	6	0	0	7
Otu2994	Candidatus Saccharibacteria	NA	NA	NA	Saccharibacteria_genera_incertae_sedis	0	0	0	4	1	2	7
Otu3001	Firmicutes	Negativicutes	Selenomonadales	Veillonellaceae	Schwartzia	0	0	2	0	0	0	2
Otu3002	Bacteroidetes	Bacteroidia	Bacteroidales	Prevotellaceae	Prevotella	0	0	1	0	1	0	2
Otu3007	Bacteroidetes	Bacteroidia	Bacteroidales	Prevotellaceae	Prevotella	1	3	0	1	0	3	8
Otu3010	Firmicutes	Negativicutes	Selenomonadales	Veillonellaceae	Selenomonas	0	0	1	0	0	2	3
Otu3015	Bacteroidetes	Bacteroidia	Bacteroidales	Prevotellaceae	Paraprevotella	1	2	0	2	0	0	5
Otu3019	Bacteroidetes	Bacteroidia	Bacteroidales	Prevotellaceae	Prevotella	0	1	1	0	0	4	6
Otu3022	Firmicutes	unclassified	unclassified	unclassified	unclassified	5	0	0	0	3	0	8
Otu3024	Firmicutes	Clostridia	Clostridiales	Ruminococcaceae	Clostridium IV	0	0	79	1	0	0	80
Otu3043	Firmicutes	Clostridia	Clostridiales	Ruminococcaceae	Oscillibacter	1	0	342	0	2	1	346
Otu3044	Bacteroidetes	Bacteroidia	Bacteroidales	Prevotellaceae	Prevotella	0	186	0	0	0	0	186
Otu3045	Bacteroidetes	Bacteroidia	Bacteroidales	Prevotellaceae	Prevotella	0	0	0	0	156	1	157
Otu3046	Bacteroidetes	Bacteroidia	Bacteroidales	Prevotellaceae	Prevotella	0	0	0	0	114	0	114
Otu3047	Firmicutes	Clostridia	Clostridiales	Ruminococcaceae	Ruminococcus	0	23	0	106	0	40	169
Otu3048	Bacteroidetes	Bacteroidia	Bacteroidales	Prevotellaceae	Prevotella	0	0	0	0	95	0	95
Otu3049	Bacteroidetes	Bacteroidia	Bacteroidales	Prevotellaceae	Prevotella	0	84	0	0	0	0	84
Otu3050	Bacteroidetes	Bacteroidia	Bacteroidales	Prevotellaceae	Prevotella	83	6	0	0	0	2	91
Otu3051	Bacteroidetes	Bacteroidia	Bacteroidales	Prevotellaceae	Paraprevotella	0	78	0	0	23	0	101
Otu3052	Firmicutes	Clostridia	Clostridiales	Ruminococcaceae	Saccharofermentans	0	0	0	72	0	0	72
Otu3053	Bacteroidetes	Bacteroidia	Bacteroidales	Prevotellaceae	Prevotella	0	0	0	0	0	71	71
Otu3054	Bacteroidetes	Bacteroidia	Bacteroidales	Prevotellaceae	Prevotella	0	0	0	1	71	0	72
Otu3055	Bacteroidetes	Bacteroidia	Bacteroidales	Prevotellaceae	Paraprevotella	0	4	0	0	67	0	71
Otu3056	Firmicutes	Clostridia	Clostridiales	Peptostreptococcaceae	Acetoanaerobium	13	1	8	63	7	2	94
Otu3057	unclassified	unclassified	unclassified	unclassified	unclassified	9	28	16	3	6	9	71
Otu3058	Actinobacteria	Actinobacteria	Coriobacteriales	Coriobacteriaceae	Atopobium	7	2	15	21	1	19	65
Otu3059	Bacteroidetes	Bacteroidia	Bacteroidales	Prevotellaceae	Prevotella	0	0	0	0	0	57	57
Otu3060	Firmicutes	Clostridia	Clostridiales	Lachnospiraceae	Butyrivibrio	56	0	1	0	0	0	57
Otu3061	Firmicutes	Clostridia	Clostridiales	Ruminococcaceae	Sporobacter	21	9	0	9	24	3	66
Otu3062	Bacteroidetes	Bacteroidia	Bacteroidales	Prevotellaceae	Prevotella	0	2	1	0	0	55	58
Otu3063	Bacteroidetes	Bacteroidia	Bacteroidales	Prevotellaceae	Prevotella	1	14	6	61	10	0	92
Otu3064	Bacteroidetes	Bacteroidia	Bacteroidales	Prevotellaceae	Prevotella	0	0	0	52	0	0	52
Otu3065	Bacteroidetes	Bacteroidia	Bacteroidales	Prevotellaceae	Prevotella	0	0	0	51	0	0	51
Otu3066	Bacteroidetes	Bacteroidia	Bacteroidales	Prevotellaceae	Prevotella	49	1	1	0	0	0	51
Otu3067	Bacteroidetes	Bacteroidia	Bacteroidales	Prevotellaceae	Prevotella	47	0	0	1	0	0	48
Otu3068	Firmicutes	Negativicutes	Selenomonadales	Veillonellaceae	Centipeda	8	6	45	26	21	19	125
Otu3069	Firmicutes	Erysipelotrichia	Erysipelotrichales	Erysipelotrichaceae	Holdemania	6	6	13	9	0	11	45
Otu3070	Firmicutes	Clostridia	Clostridiales	Lachnospiraceae	Clostridium XlVa	0	0	0	38	0	0	38
Otu3071	Bacteroidetes	Bacteroidia	Bacteroidales	Prevotellaceae	Prevotella	39	5	7	0	0	5	56
Otu3072	Firmicutes	Clostridia	Clostridiales	Ruminococcaceae	Intestinimonas	24	36	0	24	11	37	132
Otu3073	Bacteroidetes	Bacteroidia	Bacteroidales	Porphyromonadaceae	Barnesiella	1	0	68	0	0	1	70
Otu3074	Firmicutes	Clostridia	Clostridiales	Clostridiales_Incertae Sedis XI	Dethiosulfatibacter	9	0	12	5	38	2	66
Otu3075	Bacteroidetes	Bacteroidia	Bacteroidales	Prevotellaceae	Prevotella	1	34	0	0	1	0	36
Otu3076	Bacteroidetes	Bacteroidia	Bacteroidales	Prevotellaceae	Prevotella	0	37	2	3	2	1	45
Otu3077	Firmicutes	Clostridia	Clostridiales	Lachnospiraceae	unclassified	4	0	31	24	1	9	69
Otu3078	Firmicutes	Clostridia	Clostridiales	Lachnospiraceae	unclassified	1	0	30	1	0	0	32
Otu3079	Bacteroidetes	Bacteroidia	Bacteroidales	Porphyromonadaceae	Falsiporphyromonas	7	1	3	30	4	0	45
Otu3080	Firmicutes	unclassified	unclassified	unclassified	unclassified	9	2	4	18	7	13	53
Otu3081	Bacteroidetes	Bacteroidia	Bacteroidales	Prevotellaceae	Prevotella	0	0	28	0	0	1	29
Otu3082	Firmicutes	Erysipelotrichia	Erysipelotrichales	Erysipelotrichaceae	unclassified	0	1	0	40	1	1	43
Otu3083	Proteobacteria	Gammaproteobacteria	Pseudomonadales	Moraxellaceae	Moraxella	0	0	0	3	29	1	33
Otu3084	Firmicutes	Clostridia	Clostridiales	Lachnospiraceae	unclassified	15	6	0	28	5	0	54
Otu3085	Firmicutes	Clostridia	Clostridiales	Ruminococcaceae	Flavonifractor	0	27	0	14	9	0	50
Otu3086	Firmicutes	Clostridia	Clostridiales	Ruminococcaceae	unclassified	2	17	0	1	28	1	49
Otu3087	Firmicutes	Clostridia	Clostridiales	Lachnospiraceae	Coprococcus	27	13	35	32	15	26	148
Otu3088	Firmicutes	Clostridia	Clostridiales	unclassified	unclassified	0	2	0	33	0	2	37
Otu3089	Bacteroidetes	Bacteroidia	Bacteroidales	Porphyromonadaceae	Barnesiella	31	0	0	0	0	6	37
Otu3090	Bacteroidetes	Bacteroidia	Bacteroidales	Prevotellaceae	Prevotella	0	2	0	0	0	26	28
Otu3091	Firmicutes	Clostridia	Clostridiales	Lachnospiraceae	unclassified	29	25	11	24	7	8	104
Otu3092	Firmicutes	Clostridia	Clostridiales	unclassified	unclassified	0	14	8	26	2	4	54
Otu3093	Bacteroidetes	Bacteroidia	Bacteroidales	Prevotellaceae	Prevotella	0	0	0	0	25	0	25
Otu3094	Bacteroidetes	Bacteroidia	Bacteroidales	Prevotellaceae	Prevotella	5	17	2	0	7	3	34
Otu3095	Firmicutes	Clostridia	Clostridiales	Lachnospiraceae	unclassified	26	1	0	2	3	1	33
Otu3096	Firmicutes	Clostridia	Clostridiales	Lachnospiraceae	Butyrivibrio	0	0	0	23	0	0	23
Otu3097	Bacteroidetes	Bacteroidia	Bacteroidales	Marinilabiliaceae	unclassified	0	23	0	0	0	0	23
Otu3098	Firmicutes	Clostridia	Clostridiales	Lachnospiraceae	Lachnospiracea_incertae_sedis	13	41	2	6	8	53	123
Otu3099	Firmicutes	Clostridia	Clostridiales	Ruminococcaceae	unclassified	22	2	0	5	0	28	57
Otu3100	Candidatus Saccharibacteria	NA	NA	NA	Saccharibacteria_genera_incertae_sedis	0	22	1	82	26	22	153
Otu3101	unclassified	unclassified	unclassified	unclassified	unclassified	0	0	2	24	5	1	32
Otu3102	Bacteroidetes	Bacteroidia	Bacteroidales	Prevotellaceae	Prevotella	1	2	18	22	0	0	43
Otu3103	Bacteroidetes	Bacteroidia	Bacteroidales	Prevotellaceae	Prevotella	0	0	0	21	0	1	22
Otu3104	Firmicutes	Clostridia	Clostridiales	Ruminococcaceae	Oscillibacter	16	5	0	3	12	0	36
Otu3105	Firmicutes	Clostridia	Clostridiales	Ruminococcaceae	Clostridium IV	37	0	0	0	0	2	39
Otu3106	Firmicutes	Clostridia	Clostridiales	unclassified	unclassified	0	21	0	0	0	0	21
Otu3107	Bacteroidetes	Bacteroidia	Bacteroidales	Prevotellaceae	Prevotella	1	0	0	0	21	0	22
Otu3108	Firmicutes	Clostridia	Clostridiales	Ruminococcaceae	Ruminococcus	23	29	0	1	5	0	58
Otu3109	Elusimicrobia	Endomicrobia	NA	NA	Candidatus Endomicrobium	2	7	0	11	2	0	22
Otu3110	Firmicutes	Clostridia	Clostridiales	Lachnospiraceae	Clostridium XlVa	20	0	0	0	0	0	20
Otu3111	Bacteroidetes	Bacteroidia	Bacteroidales	Prevotellaceae	Prevotella	0	1	2	1	0	20	24
Otu3112	Bacteroidetes	Bacteroidia	Bacteroidales	Porphyromonadaceae	unclassified	6	21	5	4	2	5	43
Otu3113	Bacteroidetes	unclassified	unclassified	unclassified	unclassified	20	3	1	13	2	1	40
Otu3114	Bacteroidetes	Bacteroidia	Bacteroidales	Prevotellaceae	Prevotella	3	22	0	0	1	0	26
Otu3115	Proteobacteria	Alphaproteobacteria	Rhodospirillales	Rhodospirillaceae	Aestuariispira	18	14	0	0	0	0	32
Otu3116	Proteobacteria	Deltaproteobacteria	Desulfobacterales	Desulfobulbaceae	Desulfobulbus	9	0	10	0	1	19	39
Otu3117	Firmicutes	Erysipelotrichia	Erysipelotrichales	Erysipelotrichaceae	Holdemania	0	18	0	7	1	0	26
Otu3118	Bacteroidetes	Bacteroidia	Bacteroidales	Porphyromonadaceae	unclassified	1	0	0	0	3	18	22
Otu3119	Actinobacteria	Actinobacteria	Coriobacteriales	Coriobacteriaceae	Adlercreutzia	4	0	5	10	2	5	26
Otu3120	Firmicutes	Clostridia	Clostridiales	Lachnospiraceae	Acetatifactor	1	1	18	12	0	2	34
Otu3121	Bacteroidetes	Bacteroidia	Bacteroidales	Prevotellaceae	Prevotella	16	18	1	2	0	18	55
Otu3122	Firmicutes	Clostridia	Clostridiales	Ruminococcaceae	Clostridium IV	0	0	0	14	2	1	17
Otu3123	Firmicutes	Clostridia	Clostridiales	Ruminococcaceae	unclassified	0	12	11	26	16	15	80
Otu3124	Firmicutes	unclassified	unclassified	unclassified	unclassified	0	18	0	0	0	27	45
Otu3125	Firmicutes	Clostridia	Clostridiales	Lachnospiraceae	Butyrivibrio	15	36	0	5	25	0	81
Otu3126	Firmicutes	Clostridia	Clostridiales	Ruminococcaceae	unclassified	9	16	0	0	22	0	47
Otu3127	Firmicutes	Clostridia	Clostridiales	Lachnospiraceae	Eisenbergiella	3	2	16	2	0	6	29
Otu3128	Bacteroidetes	Bacteroidia	Bacteroidales	Porphyromonadaceae	Acetobacteroides	16	0	0	2	2	3	23
Otu3129	Spirochaetes	Spirochaetia	Spirochaetales	Spirochaetaceae	Treponema	0	16	0	1	1	2	20
Otu3130	Bacteroidetes	Bacteroidia	Bacteroidales	Prevotellaceae	Prevotella	11	16	0	0	1	0	28
Otu3131	Bacteroidetes	Bacteroidia	Bacteroidales	Prevotellaceae	Alloprevotella	0	0	0	14	0	0	14
Otu3132	Firmicutes	Negativicutes	Selenomonadales	Acidaminococcaceae	Succiniclasticum	14	0	0	0	0	1	15
Otu3133	Firmicutes	Clostridia	Clostridiales	Lachnospiraceae	Clostridium XlVa	2	0	0	0	1	14	17
Otu3134	Bacteroidetes	Bacteroidia	Bacteroidales	Bacteroidaceae	Anaerorhabdus	13	6	5	8	0	0	32
Otu3135	Spirochaetes	Spirochaetia	Spirochaetales	Spirochaetaceae	Treponema	2	25	8	9	0	15	59
Otu3136	Bacteroidetes	Bacteroidia	Bacteroidales	unclassified	unclassified	1	43	57	0	24	5	130
Otu3137	Bacteroidetes	Bacteroidia	Bacteroidales	Prevotellaceae	Prevotella	0	13	0	0	0	0	13
Otu3138	Bacteroidetes	Bacteroidia	Bacteroidales	Porphyromonadaceae	Tannerella	15	11	35	33	3	12	109
Otu3139	Bacteroidetes	Bacteroidia	Bacteroidales	Prevotellaceae	Prevotella	2	0	14	0	2	1	19
Otu3140	Bacteroidetes	Bacteroidia	Bacteroidales	unclassified	unclassified	1	12	0	0	0	0	13
Otu3141	Bacteroidetes	Bacteroidia	Bacteroidales	Porphyromonadaceae	Tannerella	0	0	0	0	12	0	12
Otu3142	Firmicutes	Clostridia	Clostridiales	Lachnospiraceae	Lachnospiracea_incertae_sedis	4	2	2	3	2	0	13
Otu3143	Firmicutes	Clostridia	Clostridiales	Lachnospiraceae	unclassified	2	12	14	5	5	6	44
Otu3144	Bacteroidetes	Bacteroidia	Bacteroidales	Prevotellaceae	Prevotella	0	11	1	0	0	0	12
Otu3145	Bacteroidetes	Bacteroidia	Bacteroidales	Prevotellaceae	Alloprevotella	0	0	0	0	0	11	11
Otu3146	Proteobacteria	Gammaproteobacteria	Aeromonadales	Succinivibrionaceae	Succinimonas	0	4	0	0	6	6	16
Otu3147	Bacteroidetes	Bacteroidia	Bacteroidales	Prevotellaceae	Prevotella	12	0	0	0	0	1	13
Otu3148	Firmicutes	unclassified	unclassified	unclassified	unclassified	11	1	11	38	4	5	70
Otu3149	Proteobacteria	Deltaproteobacteria	Desulfovibrionales	Desulfovibrionaceae	Desulfovibrio	8	2	8	4	1	2	25
Otu3150	Bacteroidetes	Bacteroidia	Bacteroidales	Prevotellaceae	Prevotella	0	0	13	0	0	0	13
Otu3151	Elusimicrobia	Elusimicrobia	Elusimicrobiales	Elusimicrobiaceae	Elusimicrobium	2	2	0	2	11	12	29
Otu3152	Firmicutes	Clostridia	Clostridiales	Ruminococcaceae	Ruminococcus	0	1	6	0	0	12	19
Otu3153	Firmicutes	Clostridia	Clostridiales	unclassified	unclassified	0	0	0	0	1	10	11
Otu3154	Candidatus Saccharibacteria	NA	NA	NA	Saccharibacteria_genera_incertae_sedis	11	2	12	26	9	1	61
Otu3155	Bacteroidetes	Bacteroidia	Bacteroidales	Prevotellaceae	Prevotella	0	9	0	0	0	0	9
Otu3156	Spirochaetes	Spirochaetia	Spirochaetales	Spirochaetaceae	Treponema	2	7	3	9	5	3	29
Otu3157	Firmicutes	Clostridia	Clostridiales	Ruminococcaceae	Cellulosibacter	2	1	0	7	12	0	22
Otu3158	Bacteroidetes	Bacteroidia	Bacteroidales	Prevotellaceae	Prevotella	3	0	0	4	2	0	9
Otu3159	Firmicutes	Clostridia	Clostridiales	Lachnospiraceae	unclassified	1	0	0	0	9	0	10
Otu3160	Firmicutes	unclassified	unclassified	unclassified	unclassified	11	0	0	0	0	0	11
Otu3161	Bacteroidetes	Bacteroidia	Bacteroidales	unclassified	unclassified	32	39	35	9	28	9	152
Otu3162	Firmicutes	Clostridia	Clostridiales	unclassified	unclassified	0	0	1	9	0	1	11
Otu3163	Bacteroidetes	Bacteroidia	Bacteroidales	Porphyromonadaceae	Porphyromonas	0	0	0	9	2	0	11
Otu3164	Verrucomicrobia	Subdivision5	NA	NA	Subdivision5_genera_incertae_sedis	1	6	13	35	4	0	59
Otu3165	Firmicutes	Clostridia	Clostridiales	Ruminococcaceae	unclassified	4	9	0	0	0	3	16
Otu3166	Firmicutes	Clostridia	Clostridiales	Lachnospiraceae	Dorea	10	5	0	7	3	7	32
Otu3167	Bacteroidetes	Bacteroidia	Bacteroidales	Prevotellaceae	Prevotella	3	5	1	1	10	2	22
Otu3168	Bacteroidetes	Bacteroidia	Bacteroidales	unclassified	unclassified	18	9	5	15	5	4	56
Otu3169	Bacteroidetes	Bacteroidia	Bacteroidales	Marinilabiliaceae	Anaerophaga	0	1	0	9	0	3	13
Otu3170	Bacteroidetes	Bacteroidia	Bacteroidales	Prevotellaceae	Prevotella	0	8	1	0	0	0	9
Otu3171	Actinobacteria	Actinobacteria	Coriobacteriales	Coriobacteriaceae	Senegalimassilia	0	0	6	3	0	8	17
Otu3172	Firmicutes	Clostridia	Clostridiales	Ruminococcaceae	Ruminococcus	4	8	1	7	0	0	20
Otu3173	Bacteroidetes	Bacteroidia	Bacteroidales	Prevotellaceae	Prevotella	0	9	0	0	0	0	9
Otu3174	Bacteroidetes	Bacteroidia	Bacteroidales	Prevotellaceae	Prevotella	0	0	0	9	2	0	11
Otu3175	Firmicutes	Clostridia	Clostridiales	unclassified	unclassified	1	8	0	0	1	0	10
Otu3176	Bacteroidetes	Bacteroidia	Bacteroidales	Prevotellaceae	Prevotella	0	0	0	0	8	0	8
Otu3177	Firmicutes	Clostridia	Clostridiales	Lachnospiraceae	Syntrophococcus	4	6	11	12	3	11	47
Otu3178	Bacteroidetes	Bacteroidia	Bacteroidales	Prevotellaceae	Prevotella	0	0	0	0	0	8	8
Otu3179	Tenericutes	Mollicutes	Anaeroplasmatales	Anaeroplasmataceae	Anaeroplasma	4	9	0	3	5	0	21
Otu3180	Firmicutes	Clostridia	Clostridiales	unclassified	unclassified	12	5	0	4	3	0	24
Otu3181	Firmicutes	Clostridia	Clostridiales	Lachnospiraceae	Oribacterium	9	0	0	0	0	0	9
Otu3182	Firmicutes	Clostridia	Clostridiales	Lachnospiraceae	unclassified	7	2	6	5	3	7	30
Otu3183	Firmicutes	Negativicutes	Selenomonadales	Veillonellaceae	Schwartzia	22	0	20	0	0	0	42
Otu3184	Firmicutes	Clostridia	Clostridiales	Lachnospiraceae	unclassified	1	1	0	0	7	1	10
Otu3185	Bacteroidetes	Bacteroidia	Bacteroidales	Prevotellaceae	Prevotella	0	1	0	0	0	7	8
Otu3186	Firmicutes	Clostridia	Clostridiales	Defluviitaleaceae	Defluviitalea	8	1	0	7	2	1	19
Otu3187	Elusimicrobia	Elusimicrobia	Elusimicrobiales	Elusimicrobiaceae	Elusimicrobium	7	2	14	6	9	1	39
Otu3188	Bacteroidetes	Bacteroidia	Bacteroidales	Prevotellaceae	Alloprevotella	7	7	0	14	0	0	28
Otu3189	Spirochaetes	Spirochaetia	Spirochaetales	Spirochaetaceae	Sphaerochaeta	0	0	0	0	7	0	7
Otu3190	Proteobacteria	Alphaproteobacteria	Rhodospirillales	Acetobacteraceae	Acetobacter	7	0	9	0	0	10	26
Otu3191	unclassified	unclassified	NA	NA	unclassified	5	7	15	1	3	0	31
Otu3192	Verrucomicrobia	Subdivision5	NA	NA	Subdivision5_genera_incertae_sedis	0	0	7	0	0	0	7
Otu3193	Bacteroidetes	Bacteroidia	Bacteroidales	Prevotellaceae	Prevotella	113	10	1	0	0	1	125
Otu3194	Firmicutes	Negativicutes	Selenomonadales	Veillonellaceae	Selenomonas	0	3	7	1	9	3	23
Otu3195	Firmicutes	Clostridia	Clostridiales	Ruminococcaceae	unclassified	1	2	6	1	2	0	12
Otu3196	Bacteroidetes	Flavobacteriia	Flavobacteriales	Flavobacteriaceae	unclassified	0	0	2	6	1	0	9
Otu3197	Bacteroidetes	Bacteroidia	Bacteroidales	Marinilabiliaceae	Anaerophaga	8	26	54	20	7	1	116
Otu3198	Firmicutes	Clostridia	Clostridiales	Lachnospiraceae	Acetatifactor	7	0	6	14	6	6	39
Otu3199	Bacteroidetes	Flavobacteriia	Flavobacteriales	Flavobacteriaceae	Chryseobacterium	6	0	0	0	4	0	10
Otu3200	Firmicutes	Negativicutes	Selenomonadales	Acidaminococcaceae	Succiniclasticum	0	1	1	0	6	0	8
Otu3201	Firmicutes	Negativicutes	Selenomonadales	Veillonellaceae	Anaerovibrio	9	10	22	7	6	12	66
Otu3202	Bacteroidetes	Bacteroidia	Bacteroidales	Marinilabiliaceae	unclassified	1	0	0	2	6	0	9
Otu3203	Firmicutes	Clostridia	Clostridiales	Ruminococcaceae	Clostridium IV	6	1	0	3	7	0	17
Otu3204	Bacteroidetes	Bacteroidia	Bacteroidales	Prevotellaceae	Prevotella	0	1	0	6	0	0	7
Otu3205	Firmicutes	Clostridia	Clostridiales	Ruminococcaceae	Ethanoligenens	13	1	1	23	6	1	45
Otu3206	Firmicutes	Clostridia	Clostridiales	Lachnospiraceae	unclassified	0	0	0	6	0	0	6
Otu3207	Proteobacteria	Deltaproteobacteria	unclassified	unclassified	unclassified	2	9	0	2	5	6	24
Otu3208	Tenericutes	Mollicutes	Anaeroplasmatales	Anaeroplasmataceae	Anaeroplasma	0	3	2	2	3	0	10
Otu3209	Bacteroidetes	Bacteroidia	Bacteroidales	Prevotellaceae	Prevotella	0	0	0	6	0	0	6
Otu3210	Bacteroidetes	Bacteroidia	Bacteroidales	Prevotellaceae	Prevotella	6	7	2	1	0	0	16
Otu3211	Firmicutes	Negativicutes	Selenomonadales	Veillonellaceae	Centipeda	3	1	0	0	0	5	9
Otu3212	Bacteroidetes	Bacteroidia	Bacteroidales	Prevotellaceae	Prevotella	1	0	0	0	5	0	6
Otu3213	Tenericutes	Mollicutes	Anaeroplasmatales	Anaeroplasmataceae	Anaeroplasma	0	1	9	16	5	0	31
Otu3214	Bacteroidetes	Bacteroidia	Bacteroidales	Prevotellaceae	Prevotella	14	0	2	0	0	1	17
Otu3215	Bacteroidetes	Bacteroidia	Bacteroidales	Prevotellaceae	Prevotella	3	1	0	2	0	2	8
Otu3216	Fibrobacteres	Fibrobacteria	Fibrobacterales	Fibrobacteraceae	Fibrobacter	0	0	1	0	5	0	6
Otu3217	Bacteroidetes	Bacteroidia	Bacteroidales	unclassified	unclassified	0	0	0	6	0	0	6
Otu3218	Firmicutes	Clostridia	Clostridiales	Lachnospiraceae	unclassified	5	0	0	0	0	0	5
Otu3219	Bacteroidetes	Bacteroidia	Bacteroidales	Prevotellaceae	Paraprevotella	0	0	0	0	5	0	5
Otu3220	Bacteroidetes	Bacteroidia	Bacteroidales	Marinilabiliaceae	unclassified	0	6	0	0	0	0	6
Otu3221	Bacteroidetes	Bacteroidia	Bacteroidales	Prevotellaceae	Prevotella	0	0	0	0	0	5	5
Otu3222	Bacteroidetes	Bacteroidia	Bacteroidales	Porphyromonadaceae	Coprobacter	1	0	0	8	0	0	9
Otu3223	Bacteroidetes	Bacteroidia	Bacteroidales	Prevotellaceae	Prevotella	20	5	5	3	7	0	40
Otu3224	Bacteroidetes	Bacteroidia	Bacteroidales	Porphyromonadaceae	Barnesiella	2	0	11	0	0	0	13
Otu3225	Firmicutes	Negativicutes	Selenomonadales	Veillonellaceae	Anaerovibrio	12	7	17	6	4	27	73
Otu3226	Firmicutes	unclassified	unclassified	unclassified	unclassified	2	2	5	0	0	1	10
Otu3227	Bacteroidetes	Bacteroidia	Bacteroidales	Marinilabiliaceae	unclassified	0	0	0	5	0	50	55
Otu3228	Firmicutes	Negativicutes	Selenomonadales	Acidaminococcaceae	Succiniclasticum	0	8	0	0	0	0	8
Otu3229	Firmicutes	Clostridia	Clostridiales	Lachnospiraceae	Lachnoanaerobaculum	1	6	0	0	5	0	12
Otu3230	Bacteroidetes	Bacteroidia	Bacteroidales	Porphyromonadaceae	Barnesiella	4	0	6	13	0	0	23
Otu3231	Firmicutes	Clostridia	Clostridiales	Lachnospiraceae	Clostridium XlVa	5	2	4	4	4	2	21
Otu3232	Firmicutes	Clostridia	Clostridiales	Ruminococcaceae	unclassified	0	0	0	1	4	1	6
Otu3233	Verrucomicrobia	Subdivision5	NA	NA	Subdivision5_genera_incertae_sedis	1	4	1	4	14	3	27
Otu3234	Bacteroidetes	Bacteroidia	Bacteroidales	Prevotellaceae	Prevotella	0	4	9	0	0	0	13
Otu3235	Bacteroidetes	Bacteroidia	Bacteroidales	Porphyromonadaceae	Petrimonas	4	2	3	4	1	0	14
Otu3236	Firmicutes	Clostridia	Clostridiales	Ruminococcaceae	unclassified	0	5	4	0	1	0	10
Otu3237	Chloroflexi	Anaerolineae	Anaerolineales	Anaerolineaceae	Ornatilinea	0	4	4	27	8	6	49
Otu3238	Bacteroidetes	Bacteroidia	Bacteroidales	Prevotellaceae	Prevotella	1	0	2	0	4	2	9
Otu3239	Bacteroidetes	Sphingobacteriia	Sphingobacteriales	Chitinophagaceae	unclassified	0	13	2	0	0	0	15
Otu3240	Firmicutes	Clostridia	Clostridiales	Lachnospiraceae	Clostridium XlVa	1	17	4	0	1	1	24
Otu3241	Bacteroidetes	Bacteroidia	Bacteroidales	Prevotellaceae	Prevotella	0	0	0	5	0	0	5
Otu3242	Firmicutes	Negativicutes	Selenomonadales	Acidaminococcaceae	Succiniclasticum	4	0	0	0	0	0	4
Otu3243	Actinobacteria	Actinobacteria	Coriobacteriales	Coriobacteriaceae	Parvibacter	4	1	0	2	0	2	9
Otu3244	Bacteroidetes	Flavobacteriia	Flavobacteriales	Flavobacteriaceae	Chryseobacterium	4	0	0	0	0	0	4
Otu3245	Firmicutes	Clostridia	Clostridiales	Clostridiales_Incertae Sedis XI	unclassified	0	4	0	0	0	0	4
Otu3246	Synergistetes	Synergistia	Synergistales	Synergistaceae	Fretibacterium	0	0	4	6	14	2	26
Otu3247	Firmicutes	Clostridia	Clostridiales	unclassified	unclassified	0	0	0	4	0	2	6
Otu3248	Bacteroidetes	Bacteroidia	Bacteroidales	Porphyromonadaceae	unclassified	4	0	0	0	1	0	5
Otu3249	Firmicutes	Negativicutes	Selenomonadales	Acidaminococcaceae	Acidaminococcus	0	0	0	4	0	0	4
Otu3250	Actinobacteria	Actinobacteria	Coriobacteriales	Coriobacteriaceae	unclassified	0	0	0	3	0	1	4
Otu3251	Firmicutes	Negativicutes	Selenomonadales	Acidaminococcaceae	Succiniclasticum	4	11	0	0	0	1	16
Otu3252	Spirochaetes	Spirochaetia	Spirochaetales	Spirochaetaceae	Treponema	0	8	0	5	4	0	17
Otu3253	Firmicutes	Clostridia	Clostridiales	Lachnospiraceae	unclassified	0	4	0	3	0	0	7
Otu3254	Bacteroidetes	Bacteroidia	Bacteroidales	Prevotellaceae	Prevotella	0	4	1	0	0	0	5
Otu3255	Bacteroidetes	Bacteroidia	Bacteroidales	Porphyromonadaceae	unclassified	0	0	1	0	0	4	5
Otu3256	Bacteroidetes	Bacteroidia	Bacteroidales	Prevotellaceae	Prevotella	0	4	0	0	0	0	4
Otu3257	Actinobacteria	Actinobacteria	Actinomycetales	Micrococcaceae	Rothia	3	0	0	4	1	1	9
Otu3258	Firmicutes	Clostridia	Clostridiales	Ruminococcaceae	Clostridium IV	6	5	0	4	1	0	16
Otu3259	Firmicutes	Clostridia	Clostridiales	Lachnospiraceae	Butyrivibrio	3	56	27	3	5	10	104
Otu3260	Firmicutes	Negativicutes	Selenomonadales	Veillonellaceae	Megasphaera	0	0	0	9	1	1	11
Otu3261	Firmicutes	Erysipelotrichia	Erysipelotrichales	Erysipelotrichaceae	Holdemania	3	7	5	13	1	1	30
Otu3262	Bacteroidetes	Bacteroidia	Bacteroidales	Prevotellaceae	Prevotella	0	3	0	0	0	0	3
Otu3263	Bacteroidetes	Bacteroidia	Bacteroidales	unclassified	unclassified	0	3	0	0	0	0	3
Otu3264	Firmicutes	Bacilli	Lactobacillales	Lactobacillaceae	Lactobacillus	5	2	0	0	0	0	7
Otu3265	Bacteroidetes	Bacteroidia	Bacteroidales	Prolixibacteraceae	unclassified	3	0	0	0	0	0	3
Otu3266	Actinobacteria	Actinobacteria	Coriobacteriales	Coriobacteriaceae	Olsenella	2	1	8	3	0	5	19
Otu3267	Firmicutes	Clostridia	Clostridiales	Clostridiales_Incertae Sedis XIII	Anaerovorax	26	0	0	6	18	0	50
Otu3268	Firmicutes	Negativicutes	Selenomonadales	Veillonellaceae	Anaerovibrio	1	2	14	5	1	7	30
Otu3269	Bacteroidetes	Bacteroidia	Bacteroidales	Prevotellaceae	Prevotella	4	1	0	0	0	0	5
Otu3270	Bacteroidetes	Bacteroidia	Bacteroidales	Prevotellaceae	Prevotella	3	0	0	0	0	0	3
Otu3271	Firmicutes	Clostridia	Clostridiales	Lachnospiraceae	unclassified	0	1	2	3	0	3	9
Otu3272	Firmicutes	Clostridia	Clostridiales	Christensenellaceae	Christensenella	0	0	0	0	0	3	3
Otu3273	Firmicutes	Erysipelotrichia	Erysipelotrichales	Erysipelotrichaceae	Faecalitalea	1	0	2	4	4	3	14
[truncated: 4,667 more rows]
