# Supplementary material for: Metagenomic Insights Into the Effects of Rare-Earth Elements Supplementation on Rumen Digestibility and Meat Quality of Beef Cattle
Source: Front Microbiol. 2020 Sep 29;11:1933. doi: 10.3389/fmicb.2020.01933 (PMC7550762; doi:10.3389/fmicb.2020.01933)
Supplement: Supplementary file 2 [file Table_2.XLS]

var	Culling rate	FCR	Villus height	Crypt depth	Dressing percentage	Abdominal fat	Thymus index	Intestinal wall Thickness	Eviscerated yield	Bursa of Fabricius
g__Clostridiales	0.158113883008419	0.790569415042095	-0.559402390487169	0.2	0.05	-0.632455532033676	-0.632455532033676	-0.666666666666667	0.2	-0.158113883008419
g__Erysipelatoclostridium	0.474341649025257	0.632455532033676	-0.220370638676763	0.333333333333333	-0.3	-0.158113883008419	-0.158113883008419	-0.683333333333333	-0.4	-0.474341649025257
g__Lachnoclostridium	0.105409255338946	0.685160159703149	-0.508547627715608	0.25	0.216666666666667	-0.579750904364203	-0.579750904364203	-0.516666666666667	0.366666666666667	-0.105409255338946
g__Enterococcus	0.421637021355784	0.368932393686311	0.0169515875905203	0.35	-0.0333333333333333	0.052704627669473	0.052704627669473	-0.366666666666667	-0.183333333333333	-0.421637021355784
g__Flavonifractor	0.555718930226211	0.476330511622467	0.127669978059037	0.535569541603663	0.251048222626717	0.0793884186037445	0.0793884186037445	-0.376572333940075	0.0502096445253434	-0.555718930226211
g__Ruminiclostridium	0.368932393686311	0.579750904364203	-0.152564288314682	0.316666666666667	0.133333333333333	-0.210818510677892	-0.210818510677892	-0.483333333333333	0.0833333333333333	-0.368932393686311
g__Christensenellaceae	-0.105409255338946	0.263523138347365	-0.339031751810405	0.05	0.283333333333333	-0.368932393686311	-0.368932393686311	-0.116666666666667	0.433333333333333	0.105409255338946
g__Ruminococcus	0.421637021355784	0.52704627669473	0.0169515875905203	0.516666666666667	0.366666666666667	-0.105409255338946	-0.105409255338946	-0.366666666666667	0.266666666666667	-0.421637021355784
g__Faecalibacterium	0.790569415042095	0.158113883008419	0.64416032843977	0.666666666666667	0.05	0.632455532033676	0.632455532033676	-0.2	-0.4	-0.790569415042095
g__Ruminococcaceae	-0.579750904364203	0.263523138347365	-0.898434142297574	-0.616666666666667	-0.366666666666667	-0.843274042711568	-0.843274042711568	-0.283333333333333	0.0833333333333333	0.579750904364203
g__Alistipes	-0.368932393686311	-0.263523138347365	-0.101709525543122	-0.283333333333333	-0.0833333333333333	-0.105409255338946	-0.105409255338946	0.233333333333333	0.0666666666666667	0.368932393686311
g__Lachnospiraceae	0.316227766016838	0.158113883008419	0.288176989038844	0.45	0.55	0.158113883008419	0.158113883008419	0.0166666666666667	0.4	-0.316227766016838
g__Subdoligranulum	0.158113883008419	-0.474341649025257	0.610257153258729	0.05	-0.05	0.632455532033676	0.632455532033676	0.366666666666667	-0.3	-0.158113883008419
g__Lactobacillus	0.316227766016838	0	0.305128576629365	0.216666666666667	0	0.316227766016838	0.316227766016838	-0.0333333333333333	-0.2	-0.316227766016838
g__Blautia	0.105409255338946	-0.105409255338946	0.339031751810405	0.316666666666667	0.616666666666667	0.210818510677892	0.210818510677892	0.283333333333333	0.516666666666667	-0.105409255338946
g__Anaerotruncus	0.474341649025257	0.158113883008419	0.355983339400925	0.65	0.55	0.316227766016838	0.316227766016838	0	0.3	-0.474341649025257
g__Butyricicoccus	-0.368932393686311	-0.105409255338946	-0.254273813857804	-0.466666666666667	-0.233333333333333	-0.263523138347365	-0.263523138347365	0.05	-0.0333333333333333	0.368932393686311
g__Eisenbergiella	-0.685160159703149	0.052704627669473	-0.762821441573412	-0.683333333333333	-0.283333333333333	-0.737864787372622	-0.737864787372622	-0.0666666666666667	0.166666666666667	0.685160159703149
g__Escherichia-Shigella	-0.790569415042095	-0.158113883008419	-0.66111191603029	-0.916666666666667	-0.55	-0.632455532033676	-0.632455532033676	0.0333333333333333	-0.1	0.790569415042095
g__Sellimonas	0.685160159703149	-0.052704627669473	0.64416032843977	0.583333333333333	0.133333333333333	0.737864787372622	0.737864787372622	0.0166666666666667	-0.316666666666667	-0.685160159703149
g__Streptococcus	-0.895978670381041	-0.368932393686311	-0.525499215306128	-0.933333333333333	-0.366666666666667	-0.52704627669473	-0.52704627669473	0.283333333333333	0.0833333333333333	0.895978670381041
g__Bifidobacterium	-1	-0.5	-0.482450640677008	-0.895978670381041	-0.158113883008419	-0.5	-0.5	0.474341649025257	0.316227766016838	1
