# Supplementary material for: Metagenomic Insights Into the Effects of Rare-Earth Elements Supplementation on Rumen Digestibility and Meat Quality of Beef Cattle
Source: Front Microbiol. 2020 Sep 29;11:1933. doi: 10.3389/fmicb.2020.01933 (PMC7550762; doi:10.3389/fmicb.2020.01933)
Supplement: Supplementary file 3 [file Table_3.XLS]

var	g__Faecalibacterium	g__Ruminococcaceae	g__Alistipes	g__Ruminococcus	g__Lachnospiraceae	g__Subdoligranulum	g__Lactobacillus	g__Escherichia-Shigella	g__Blautia	g__Anaerotruncus	g__Lachnoclostridium	g__Butyricicoccus	g__Erysipelatoclostridium	g__Eisenbergiella	g__Clostridiales	g__Sellimonas	g__Streptococcus	g__Enterococcus	g__Flavonifractor	g__Ruminiclostridium	g__Christensenellaceae	g__Bifidobacterium
FCR	0.158113883008419	0.263523138347365	-0.263523138347365	0.52704627669473	0.158113883008419	-0.474341649025257	0	-0.158113883008419	-0.105409255338946	0.158113883008419	0.685160159703149	-0.105409255338946	0.632455532033676	0.052704627669473	0.790569415042095	-0.052704627669473	-0.368932393686311	0.368932393686311	0.476330511622467	0.579750904364203	0.263523138347365	-0.5
Mortality +culled rate %	0.790569415042095	-0.579750904364203	-0.368932393686311	0.421637021355784	0.316227766016838	0.158113883008419	0.316227766016838	-0.790569415042095	0.105409255338946	0.474341649025257	0.105409255338946	-0.368932393686311	0.474341649025257	-0.685160159703149	0.158113883008419	0.685160159703149	-0.895978670381041	0.421637021355784	0.555718930226211	0.368932393686311	-0.105409255338946	-1
Dressed percentage	0.05	-0.366666666666667	-0.0833333333333333	0.366666666666667	0.55	-0.05	0	-0.55	0.616666666666667	0.55	0.216666666666667	-0.233333333333333	-0.3	-0.283333333333333	0.05	0.133333333333333	-0.366666666666667	-0.0333333333333333	0.251048222626717	0.133333333333333	0.283333333333333	-0.158113883008419
Eviscerated yield	-0.4	0.0833333333333333	0.0666666666666667	0.266666666666667	0.4	-0.3	-0.2	-0.1	0.516666666666667	0.3	0.366666666666667	-0.0333333333333333	-0.4	0.166666666666667	0.2	-0.316666666666667	0.0833333333333333	-0.183333333333333	0.0502096445253434	0.0833333333333333	0.433333333333333	0.316227766016838
Abdominal fat	0.632455532033676	-0.843274042711568	-0.105409255338946	-0.105409255338946	0.158113883008419	0.632455532033676	0.316227766016838	-0.632455532033676	0.210818510677892	0.316227766016838	-0.579750904364203	-0.263523138347365	-0.158113883008419	-0.737864787372622	-0.632455532033676	0.737864787372622	-0.52704627669473	0.052704627669473	0.0793884186037445	-0.210818510677892	-0.368932393686311	-0.5
Thymus index,	0.632455532033676	-0.843274042711568	-0.105409255338946	-0.105409255338946	0.158113883008419	0.632455532033676	0.316227766016838	-0.632455532033676	0.210818510677892	0.316227766016838	-0.579750904364203	-0.263523138347365	-0.158113883008419	-0.737864787372622	-0.632455532033676	0.737864787372622	-0.52704627669473	0.052704627669473	0.0793884186037445	-0.210818510677892	-0.368932393686311	-0.5
Bursa of Fabricius	-0.790569415042095	0.579750904364203	0.368932393686311	-0.421637021355784	-0.316227766016838	-0.158113883008419	-0.316227766016838	0.790569415042095	-0.105409255338946	-0.474341649025257	-0.105409255338946	0.368932393686311	-0.474341649025257	0.685160159703149	-0.158113883008419	-0.685160159703149	0.895978670381041	-0.421637021355784	-0.555718930226211	-0.368932393686311	0.105409255338946	1
Villus height	0.64416032843977	-0.898434142297574	-0.101709525543122	0.0169515875905203	0.288176989038844	0.610257153258729	0.305128576629365	-0.66111191603029	0.339031751810405	0.355983339400925	-0.508547627715608	-0.254273813857804	-0.220370638676763	-0.762821441573412	-0.559402390487169	0.64416032843977	-0.525499215306128	0.0169515875905203	0.127669978059037	-0.152564288314682	-0.339031751810405	-0.482450640677008
Crypt depth	0.666666666666667	-0.616666666666667	-0.283333333333333	0.516666666666667	0.45	0.05	0.216666666666667	-0.916666666666667	0.316666666666667	0.65	0.25	-0.466666666666667	0.333333333333333	-0.683333333333333	0.2	0.583333333333333	-0.933333333333333	0.35	0.535569541603663	0.316666666666667	0.05	-0.895978670381041
Thickness	-0.2	-0.283333333333333	0.233333333333333	-0.366666666666667	0.0166666666666667	0.366666666666667	-0.0333333333333333	0.0333333333333333	0.283333333333333	0	-0.516666666666667	0.05	-0.683333333333333	-0.0666666666666667	-0.666666666666667	0.0166666666666667	0.283333333333333	-0.366666666666667	-0.376572333940075	-0.483333333333333	-0.116666666666667	0.474341649025257
